# Supplementary material for: All-polymer piezo-ionic-electric electronics
Source: Nat Commun. 2024 Dec 30;15:10876. doi: 10.1038/s41467-024-55177-y (PMC11686271; doi:10.1038/s41467-024-55177-y)
Supplement: Supplementary file 9 — Source Data [file 41467_2024_55177_MOESM9_ESM.xlsx]

## Sheet: Fig. 1f
Piezoelectric functional material	Pressure range (kPa)	Pressure sensitivity (mV kPa-1)	References in the main text
PVDF/Nafion	9-221 & 211-354	51.50 & 19.79	this work
PVDF/ZnO	1.8-451	3.12	41
PVDF-TrFE	20-100	4.56	42
PVDF	21.4-200	7.64	43
PVDF	13.3-88.68	22.6	44
PVDF/BaTiO3	1-40	17	45
PVDF-TrFE	8-75	50	46
PVDF-TrFE/ Graphene Oxide	24-320	13.4	47

## Sheet: Fig. 2d
Left		Right
Time (s)	Short-circuit current (nA)	Time (s)	Short-circuit current (nA)
0.583	0.05151	5.57	0.08396
0.584	0.01907	5.571	0.1164
0.585	-0.01338	5.572	0.14884
0.586	0.05151	5.573	0.21373
0.587	0.08396	5.574	0.37595
0.588	0.18129	5.575	0.1164
0.589	0.1164	5.576	-0.01338
0.59	0.14884	5.577	0.05151
0.591	0.08396	5.578	-0.14315
0.592	0.01907	5.579	-0.11071
0.593	-0.01338	5.58	-0.11071
0.594	0.01907	5.581	-0.11071
0.595	0.05151	5.582	-0.27293
0.596	0.08396	5.583	-0.24048
0.597	0.1164	5.584	-0.1756
0.598	0.08396	5.585	-0.27293
0.599	0.01907	5.586	-0.14315
0.6	0.08396	5.587	-0.07826
0.601	0.05151	5.588	-0.01338
0.602	0.05151	5.589	0.05151
0.603	0.08396	5.59	0.1164
0.604	0.1164	5.591	0.21373
0.605	0.1164	5.592	0.21373
0.606	0.1164	5.593	0.21373
0.607	0.1164	5.594	0.1164
0.608	0.08396	5.595	0.1164
0.609	0.14884	5.596	0.14884
0.61	0.05151	5.597	-0.04582
0.611	0.1164	5.598	-0.07826
0.612	0.05151	5.599	-0.14315
0.613	0.01907	5.6	-0.27293
0.614	-0.01338	5.601	-0.14315
0.615	0.08396	5.602	-0.20804
0.616	0.05151	5.603	-0.11071
0.617	0.08396	5.604	-0.27293
0.618	0.1164	5.605	-0.14315
0.619	0.1164	5.606	-0.11071
0.62	0.1164	5.607	-0.07826
0.621	0.05151	5.608	0.01907
0.622	0.05151	5.609	0.08396
0.623	0.14884	5.61	0.18129
0.624	0.1164	5.611	0.08396
0.625	0.1164	5.612	0.1164
0.626	0.1164	5.613	0.21373
0.627	0.1164	5.614	0.14884
0.628	0.08396	5.615	0.1164
0.629	0.14884	5.616	0.05151
0.63	0.08396	5.617	0.05151
0.631	0.01907	5.618	-0.07826
0.632	0.08396	5.619	-0.04582
0.633	0.08396	5.62	-0.24048
0.634	0.08396	5.621	-0.24048
0.635	0.08396	5.622	-0.37026
0.636	0.05151	5.623	-0.24048
0.637	-0.11071	5.624	-0.24048
0.638	0.1164	5.625	-0.14315
0.639	0.14884	5.626	-0.04582
0.64	0.08396	5.627	-0.07826
0.641	0.05151	5.628	-0.01338
0.642	0.05151	5.629	0.08396
0.643	-0.01338	5.63	0.18129
0.644	0.05151	5.631	0.34351
0.645	-0.04582	5.632	0.21373
0.646	0.05151	5.633	0.14884
0.647	0.1164	5.634	0.24618
0.648	0.1164	5.635	0.08396
0.649	0.1164	5.636	0.01907
0.65	0.08396	5.637	0.01907
0.651	0.08396	5.638	0.08396
0.652	-0.04582	5.639	-0.01338
0.653	0.14884	5.64	-0.1756
0.654	0.08396	5.641	-0.27293
0.655	0.01907	5.642	-0.1756
0.656	0.05151	5.643	-0.27293
0.657	0.05151	5.644	-0.30537
0.658	-0.07826	5.645	-0.1756
0.659	0.08396	5.646	-0.14315
0.66	0.01907	5.647	0.08396
0.661	0.1164	5.648	0.05151
0.662	0.08396	5.649	0.18129
0.663	0.01907	5.65	0.08396
0.664	0.01907	5.651	0.14884
0.665	0.14884	5.652	0.18129
0.666	-0.07826	5.653	0.1164
0.667	0.08396	5.654	0.14884
0.668	0.14884	5.655	0.08396
0.669	0.1164	5.656	0.08396
0.67	0.1164	5.657	0.01907
0.671	0.08396	5.658	-0.01338
0.672	-0.01338	5.659	-0.14315
0.673	-0.01338	5.66	-0.20804
0.674	-0.01338	5.661	-0.1756
0.675	0.05151	5.662	-0.27293
0.676	0.08396	5.663	-0.30537
0.677	0.05151	5.664	-0.20804
0.678	0.14884	5.665	-0.24048
0.679	-0.1756	5.666	-0.30537
0.68	0.08396	5.667	-0.01338
0.681	0.05151	5.668	0.08396
0.682	0.05151	5.669	-0.04582
0.683	0.01907	5.67	0.1164
0.684	0.01907	5.671	0.08396
0.685	0.01907	5.672	0.1164
0.686	0.05151	5.673	0.14884
0.687	0.18129	5.674	0.1164
0.688	0.1164	5.675	0.18129
0.689	0.14884	5.676	0.14884
0.69	0.05151	5.677	-0.14315
0.691	0.08396	5.678	-0.14315
0.692	0.05151	5.679	-0.27293
0.693	0.14884	5.68	-0.30537
0.694	-0.07826	5.681	-0.30537
0.695	0.14884	5.682	-0.20804
0.696	0.08396	5.683	-0.14315
0.697	0.1164	5.684	-0.20804
0.698	0.08396	5.685	-0.11071
0.699	0.08396	5.686	-0.20804
0.7	-0.11071	5.687	-0.24048
0.701	0.08396	5.688	-0.04582
0.702	0.01907	5.689	0.08396
0.703	0.05151	5.69	0.14884
0.704	0.01907	5.691	0.18129
0.705	0.08396	5.692	0.18129
0.706	0.08396	5.693	0.1164
0.707	0.18129	5.694	0.05151
0.708	0.18129	5.695	0.05151
0.709	0.1164	5.696	0.05151
0.71	0.1164	5.697	0.01907
0.711	0.08396	5.698	-0.01338
0.712	0.05151	5.699	-0.33782
0.713	0.05151	5.7	-0.27293
0.714	0.01907	5.701	-0.30537
0.715	-0.04582	5.702	-0.27293
0.716	0.21373	5.703	-0.30537
0.717	0.1164	5.704	-0.20804
0.718	0.01907	5.705	-0.1756
0.719	0.05151	5.706	-0.04582
0.72	0.05151	5.707	-0.1756
0.721	0.05151	5.708	-0.07826
0.722	0.08396	5.709	-0.07826
0.723	0.1164	5.71	0.14884
0.724	0.05151	5.711	0.21373
0.725	0.05151	5.712	0.21373
0.726	0.14884	5.713	0.14884
0.727	0.05151	5.714	0.14884
0.728	0.01907	5.715	0.05151
0.729	0.24618	5.716	0.05151
0.73	0.05151	5.717	-0.01338
0.731	0.05151	5.718	-0.14315
0.732	0.05151	5.719	-0.14315
0.733	0.08396	5.72	-0.27293
0.734	0.08396	5.721	-0.27293
0.735	0.08396	5.722	-0.37026
0.736	0.05151	5.723	-0.27293
0.737	0.05151	5.724	-0.27293
0.738	0.05151	5.725	-0.20804
0.739	0.05151	5.726	-0.11071
0.74	-0.01338	5.727	-0.14315
0.741	0.05151	5.728	-0.07826
0.742	0.08396	5.729	0.18129
0.743	0.08396	5.73	0.1164
0.744	0.14884	5.731	0.14884
0.745	0.05151	5.732	0.1164
0.746	0.08396	5.733	0.1164
0.747	0.1164	5.734	0.08396
0.748	0.08396	5.735	0.05151
0.749	0.05151	5.736	-0.01338
0.75	0.14884	5.737	-0.27293
0.751	0.01907	5.738	-0.14315
0.752	-0.04582	5.739	-0.20804
0.753	-0.01338	5.74	-0.11071
0.754	0.05151	5.741	-0.24048
0.755	0.14884	5.742	-0.30537
0.756	0.08396	5.743	-0.24048
0.757	0.18129	5.744	-0.27293
0.758	0.01907	5.745	-0.24048
0.759	0.05151	5.746	-0.20804
0.76	0.01907	5.747	-0.11071
0.761	0.01907	5.748	0.18129
0.762	0.01907	5.749	0.1164
0.763	0.08396	5.75	0.14884
0.764	0.08396	5.751	-0.01338
0.765	0.08396	5.752	0.21373
0.766	0.01907	5.753	0.14884
0.767	0.08396	5.754	0.01907
0.768	0.08396	5.755	0.05151
0.769	0.08396	5.756	0.01907
0.77	0.01907	5.757	-0.01338
0.771	-0.01338	5.758	-0.01338
0.772	0.05151	5.759	-0.37026
0.773	0.05151	5.76	-0.33782
0.774	0.08396	5.761	-0.46759
0.775	-0.04582	5.762	-0.24048
0.776	0.01907	5.763	-0.27293
0.777	-0.04582	5.764	-0.24048
0.778	0.05151	5.765	-0.27293
0.779	0.08396	5.766	-0.14315
0.78	0.01907	5.767	-0.1756
0.781	0.1164	5.768	-0.07826
0.782	0.21373	5.769	-0.01338
0.783	0.05151	5.77	0.08396
0.784	0.1164	5.771	0.08396
0.785	0.05151	5.772	-0.11071
0.786	0.01907	5.773	0.08396
0.787	0.1164	5.774	0.05151
0.788	0.01907	5.775	0.01907
0.789	0.05151	5.776	-0.01338
0.79	0.05151	5.777	-0.11071
0.791	0.08396	5.778	-0.11071
0.792	0.08396	5.779	-0.24048
0.793	0.08396	5.78	-0.4027
0.794	0.1164	5.781	-0.1756
0.795	0.1164	5.782	-0.4027
0.796	0.01907	5.783	-0.27293
0.797	0.05151	5.784	-0.37026
0.798	0.05151	5.785	-0.27293
0.799	-0.01338	5.786	-0.1756
0.8	0.21373	5.787	-0.14315
0.801	0.14884	5.788	-0.04582
0.802	0.08396	5.789	-0.1756
0.803	0.08396	5.79	-0.04582
0.804	0.08396	5.791	-0.04582
0.805	0.08396	5.792	0.08396
0.806	0.14884	5.793	0.08396
0.807	0.05151	5.794	0.05151
0.808	0.1164	5.795	0.05151
0.809	0.05151	5.796	-0.11071
0.81	0.01907	5.797	-0.14315
0.811	0.05151	5.798	-0.20804
0.812	0.05151	5.799	-0.27293
0.813	0.05151	5.8	-0.46759
0.814	0.05151	5.801	-0.30537
0.815	0.05151	5.802	-0.46759
0.816	0.08396	5.803	-0.27293
0.817	0.05151	5.804	-0.4027
0.818	0.05151	5.805	-0.27293
0.819	0.14884	5.806	-0.20804
0.82	-0.04582	5.807	-0.14315
0.821	0.21373	5.808	-0.14315
0.822	0.08396	5.809	-0.11071
0.823	0.01907	5.81	-0.04582
0.824	0.18129	5.811	0.1164
0.825	0.08396	5.812	0.01907
0.826	0.05151	5.813	0.14884
0.827	0.01907	5.814	-0.07826
0.828	0.1164	5.815	-0.01338
0.829	0.1164	5.816	-0.14315
0.83	0.05151	5.817	-0.11071
0.831	0.1164	5.818	-0.24048
0.832	0.01907	5.819	-0.4027
0.833	-0.14315	5.82	-0.4027
0.834	-0.1756	5.821	-0.43515
0.835	-0.30537	5.822	-0.4027
0.836	-0.46759	5.823	-0.33782
0.837	-0.4027	5.824	-0.30537
0.838	-0.56492	5.825	-0.33782
0.839	-0.62981	5.826	-0.30537
0.84	-0.6947	5.827	-0.30537
0.841	-0.79203	5.828	-0.20804
0.842	-0.95425	5.829	-0.14315
0.843	-0.92181	5.83	-0.04582
0.844	-1.05158	5.831	-0.11071
0.845	-1.2138	5.832	-0.07826
0.846	-1.44091	5.833	-0.04582
0.847	-1.66802	5.834	-0.04582
0.848	-1.89513	5.835	-0.01338
0.849	-2.15468	5.836	-0.11071
0.85	-2.15468	5.837	-0.24048
0.851	-2.73867	5.838	-0.37026
0.852	-3.19288	5.839	-0.4027
0.853	-3.77687	5.84	-0.46759
0.854	-4.36087	5.841	-0.46759
0.855	-5.4964	5.842	-0.53248
0.856	-6.89149	5.843	-0.46759
0.857	-9.45456	5.844	-0.20804
0.858	-13.8345	5.845	-0.4027
0.859	-21.5886	5.846	-0.33782
0.86	-29.5374	5.847	-0.56492
0.861	-34.5662	5.848	-0.24048
0.862	-43.2287	5.849	-0.20804
0.863	-50.6908	5.85	-0.20804
0.864	-62.8897	5.851	-0.04582
0.865	-71.9741	5.852	-0.07826
0.866	-69.9301	5.853	-0.04582
0.867	-64.9662	5.854	-0.07826
0.868	-58.3152	5.855	-0.30537
0.869	-49.1984	5.856	-0.30537
0.87	-39.7248	5.857	-0.4027
0.871	-31.0947	5.858	-0.37026
0.872	-22.3348	5.859	0.83017
0.873	-15.846	5.86	2.35503
0.874	-11.0768	5.861	3.68523
0.875	-8.15681	5.862	3.62035
0.876	-7.05371	5.863	4.65855
0.877	-6.85905	5.864	6.79985
0.878	-7.50793	5.865	9.91447
0.879	-8.35147	5.866	15.3651
0.88	-8.90302	5.867	27.9533
0.881	-9.09768	5.868	41.158
0.882	-8.83813	5.869	43.7859
0.883	-8.51369	5.87	44.7917
0.884	-7.86481	5.871	51.4103
0.885	-7.1186	5.872	59.4888
0.886	-6.37239	5.873	65.3287
0.887	-5.72351	5.874	66.4318
0.888	-5.30174	5.875	62.7008
0.889	-5.04219	5.876	57.0555
0.89	-5.20441	5.877	52.6756
0.891	-5.04219	5.878	47.5819
0.892	-4.78264	5.879	41.2229
0.893	-5.10708	5.88	34.4096
0.894	-4.94486	5.881	27.1746
0.895	-4.91241	5.882	21.0752
0.896	-4.6853	5.883	16.4033
0.897	-4.42575	5.884	13.1913
0.898	-4.13376	5.885	11.2122
0.899	-4.10131	5.886	10.3362
0.9	-3.6471	5.887	10.2065
0.901	-3.38755	5.888	10.2389
0.902	-2.93333	5.889	10.6607
0.903	-2.70622	5.89	10.6607
0.904	-2.44667	5.891	10.5633
0.905	-2.25201	5.892	10.2389
0.906	-2.0249	5.893	9.52514
0.907	-2.12223	5.894	8.61671
0.908	-1.99246	5.895	7.51362
0.909	-1.99246	5.896	6.63763
0.91	-1.92757	5.897	5.69676
0.911	-1.96001	5.898	4.95055
0.912	-1.86268	5.899	4.20434
0.913	-1.92757	5.9	3.78257
0.914	-1.70046	5.901	3.45813
0.915	-1.66802	5.902	3.03636
0.916	-1.60313	5.903	2.97147
0.917	-1.60313	5.904	2.71192
0.918	-1.63557	5.905	2.5497
0.919	-1.70046	5.906	2.38748
0.92	-1.53824	5.907	2.19281
0.921	-1.5058	5.908	2.19281
0.922	-1.60313	5.909	2.12792
0.923	-1.53824	5.91	2.03059
0.924	-1.60313	5.911	2.16037
0.925	-1.44091	5.912	2.06304
0.926	-1.40847	5.913	1.96571
0.927	-1.31113	5.914	1.86837
0.928	-1.24625	5.915	1.90082
0.929	-1.24625	5.916	1.77104
0.93	-1.18136	5.917	1.67371
0.931	-1.18136	5.918	1.7386
0.932	-1.24625	5.919	1.51149
0.933	-1.05158	5.92	1.38171
0.934	-1.01914	5.921	1.31683
0.935	-1.05158	5.922	1.38171
0.936	-1.05158	5.923	1.15461
0.937	-1.14891	5.924	1.25194
0.938	-1.05158	5.925	1.34927
0.939	-1.14891	5.926	1.18705
0.94	-1.05158	5.927	1.28438
0.941	-0.92181	5.928	1.41416
0.942	-0.88936	5.929	1.4466
0.943	-1.01914	5.93	1.28438
0.944	-0.92181	5.931	1.41416
0.945	-0.85692	5.932	1.34927
0.946	-0.79203	5.933	1.38171
0.947	-0.82448	5.934	1.54393
0.948	-0.85692	5.935	1.28438
0.949	-0.82448	5.936	1.18705
0.95	-0.82448	5.937	1.08972
0.951	-0.85692	5.938	1.08972
0.952	-0.82448	5.939	0.99239
0.953	-0.88936	5.94	0.99239
0.954	-0.82448	5.941	0.89505
0.955	-0.79203	5.942	0.83017
0.956	-0.75959	5.943	0.9275
0.957	-0.75959	5.944	1.02483
0.958	-0.6947	5.945	1.08972
0.959	-0.79203	5.946	0.89505
0.96	-0.82448	5.947	0.95994
0.961	-0.79203	5.948	0.95994
0.962	-0.6947	5.949	1.05727
0.963	-0.6947	5.95	1.15461
0.964	-0.56492	5.951	1.15461
0.965	-0.59737	5.952	1.05727
0.966	-0.56492	5.953	1.08972
0.967	-0.59737	5.954	1.08972
0.968	-0.66226	5.955	1.02483
0.969	-0.56492	5.956	0.99239
0.97	-0.59737	5.957	0.95994
0.971	-0.62981	5.958	0.76528
0.972	-0.53248	5.959	0.79772
0.973	-0.50004	5.96	0.73284
0.974	-0.46759	5.961	0.50573
0.975	-0.43515	5.962	0.6355
0.976	-0.43515	5.963	0.66795
0.977	-0.37026	5.964	0.70039
0.978	-0.4027	5.965	0.79772
0.979	-0.27293	5.966	0.76528
0.98	-0.4027	5.967	0.73284
0.981	-0.46759	5.968	0.83017
0.982	-0.33782	5.969	1.12216
0.983	-0.27293	5.97	0.9275
0.984	-0.1756	5.971	1.02483
0.985	-0.30537	5.972	0.95994
0.986	-0.24048	5.973	1.02483
0.987	-0.24048	5.974	1.02483
0.988	-0.1756	5.975	0.99239
0.989	0.08396	5.976	0.83017
0.99	0.08396	5.977	0.76528
0.991	0.24618	5.978	0.70039
0.992	0.4084	5.979	0.73284
0.993	0.66795	5.98	0.70039
0.994	0.95994	5.981	0.50573
0.995	1.15461	5.982	0.53817
0.996	1.70615	5.983	0.44084
0.997	2.16037	5.984	0.47328
0.998	2.71192	5.985	0.73284
0.999	3.32835	5.986	0.6355
1	4.23678	5.987	0.73284
1.001	4.78833	5.988	0.66795
1.002	5.14521	5.989	0.83017
1.003	5.40476	5.99	0.89505
1.004	5.79409	5.991	0.9275
1.005	6.47541	5.992	0.95994
1.006	6.63763	5.993	0.89505
1.007	7.28651	5.994	0.89505
1.008	8.55183	5.995	0.83017
1.009	10.2713	5.996	0.76528
1.01	13.678	5.997	0.60306
1.011	18.6743	5.998	0.44084
1.012	26.9151	5.999	0.34351
1.013	38.5625	6	0.47328
1.014	51.2805	6.001	0.50573
1.015	62.5061	6.002	0.47328
1.016	72.6286	6.003	0.47328
1.017	78.8903	6.004	0.37595
1.018	79.8636	6.005	0.47328
1.019	78.209	6.006	0.57062
1.02	73.7641	6.007	0.66795
1.021	69.3193	6.008	0.57062
1.022	62.7981	6.009	0.6355
1.023	51.8969	6.01	0.6355
1.024	41.4824	6.011	0.76528
1.025	33.5986	6.012	0.73284
1.026	26.7853	6.013	0.79772
1.027	21.5618	6.014	0.76528
1.028	17.5064	6.015	0.83017
1.029	14.4242	6.016	0.6355
1.03	12.1855	6.017	0.47328
1.031	10.1416	6.018	0.31106
1.032	8.61671	6.019	0.21373
1.033	7.28651	6.02	0.1164
1.034	6.21586	6.021	0.1164
1.035	5.40476	6.022	0.01907
1.036	4.78833	6.023	0.21373
1.037	4.33411	6.024	0.21373
1.038	3.91234	6.025	0.37595
1.039	3.5879	6.026	0.31106
1.04	3.32835	6.027	0.44084
1.041	3.0688	6.028	0.44084
1.042	2.84169	6.029	0.44084
1.043	2.51725	6.03	0.70039
1.044	2.35503	6.031	0.57062
1.045	2.09548	6.032	0.60306
1.046	1.86837	6.033	0.4084
1.047	1.64127	6.034	0.47328
1.048	1.4466	6.035	0.14884
1.049	1.31683	6.036	-0.01338
1.05	1.02483	6.037	-0.1756
1.051	0.73284	6.038	-0.07826
1.052	0.50573	6.039	-0.01338
1.053	0.4084	6.04	0.01907
1.054	0.34351	6.041	-0.11071
1.055	0.31106	6.042	-0.20804
1.056	0.31106	6.043	-0.33782
1.057	0.1164	6.044	-0.50004
1.058	0.31106	6.045	-0.46759
1.059	0.31106	6.046	-0.66226
1.06	0.31106	6.047	-1.18136
1.061	0.37595	6.048	-1.57069
1.062	0.37595	6.049	-2.28445
1.063	0.31106	6.05	-2.70622
1.064	0.34351	6.051	-2.67378
1.065	0.4084	6.052	-2.67378
1.066	0.37595	6.053	-2.544
1.067	0.37595	6.054	-2.41423
1.068	0.44084	6.055	-2.60889
1.069	0.34351	6.056	-3.3551
1.07	0.37595	6.057	-4.94486
1.071	0.31106	6.058	-6.01551
1.072	0.27862	6.059	-5.59374
1.073	0.18129	6.06	-5.98306
1.074	0.24618	6.061	-7.79992
1.075	0.31106	6.062	-12.9585
1.076	0.37595	6.063	-20.0637
1.077	0.24618	6.064	-29.732
1.078	0.37595	6.065	-44.786
1.079	0.31106	6.066	-58.1529
1.08	0.21373	6.067	-66.5235
1.081	0.27862	6.068	-72.558
1.082	0.31106	6.069	-76.8082
1.083	0.27862	6.07	-77.814
1.084	0.34351	6.071	-79.1766
1.085	0.27862	6.072	-79.6308
1.086	0.27862	6.073	-77.9762
1.087	0.27862	6.074	-78.4629
1.088	0.24618	6.075	-77.7491
1.089	0.27862	6.076	-76.5162
1.09	0.27862	6.077	-73.6287
1.091	0.31106	6.078	-63.7982
1.092	0.24618	6.079	-47.5113
1.093	0.34351	6.08	-33.8849
1.094	0.24618	6.081	-23.3406
1.095	0.21373	6.082	-16.4949
1.096	0.21373	6.083	-12.0176
1.097	0.21373	6.084	-8.87057
1.098	0.24618	6.085	-6.56705
1.099	0.14884	6.086	-4.87997
1.1	0.21373	6.087	-3.71199
1.101	0.21373	6.088	-2.80356
1.102	0.24618	6.089	-2.08979
1.103	0.24618	6.09	-1.57069
1.104	0.14884	6.091	-1.24625
1.105	0.24618	6.092	-1.08403
1.106	0.18129	6.093	-0.85692
1.107	0.34351	6.094	-0.6947
1.108	0.14884	6.095	-0.66226
1.109	0.27862	6.096	-0.66226
1.11	0.21373	6.097	-0.6947
1.111	0.18129	6.098	-0.6947
1.112	0.05151	6.099	-0.59737
1.113	0.1164	6.1	-0.56492
1.114	0.21373	6.101	-0.53248
1.115	0.18129	6.102	-0.43515
1.116	0.18129	6.103	-0.50004
1.117	0.18129	6.104	-0.43515
1.118	0.14884	6.105	-0.37026
1.119	0.24618	6.106	-0.27293
1.12	0.24618	6.107	-0.33782
1.121	0.18129	6.108	-0.04582
1.122	0.14884	6.109	0.21373
1.123	0.21373	6.11	0.05151
1.124	0.18129	6.111	0.18129
1.125	0.31106	6.112	0.24618
1.126	0.18129	6.113	0.1164
1.127	0.18129	6.114	0.08396
1.128	0.1164	6.115	-0.01338
1.129	0.18129	6.116	0.01907
1.13	0.18129	6.117	-0.11071
1.131	0.21373	6.118	-0.37026
1.132	0.08396	6.119	-0.27293
1.133	0.24618	6.12	-0.24048
1.134	0.14884	6.121	-0.37026
1.135	0.1164	6.122	-0.37026
1.136	0.14884	6.123	-0.37026
1.137	0.24618	6.124	-0.37026
1.138	0.14884	6.125	-0.27293
1.139	0.18129	6.126	-0.01338
1.14	0.24618	6.127	-0.1756
1.141	0.1164	6.128	-0.20804
1.142	0.1164	6.129	-0.01338
1.143	0.14884	6.13	-0.04582
1.144	0.14884	6.131	0.05151
1.145	0.01907	6.132	0.08396
1.146	0.18129	6.133	0.01907
1.147	0.18129	6.134	-0.20804
1.148	0.21373	6.135	-0.04582
1.149	0.18129	6.136	-0.04582
1.15	0.18129	6.137	-0.27293
1.151	0.14884	6.138	-0.20804
1.152	0.21373	6.139	-0.27293
1.153	0.08396	6.14	-0.30537
1.154	0.1164	6.141	-0.37026
1.155	0.08396	6.142	-0.27293
1.156	0.05151	6.143	-0.33782
1.157	0.14884	6.144	-0.37026
1.158	0.18129	6.145	-0.1756
1.159	0.18129	6.146	-0.14315
1.16	0.21373	6.147	-0.07826
1.161	0.14884	6.148	0.05151
1.162	0.27862	6.149	0.08396
1.163	0.14884	6.15	0.1164
1.164	0.1164	6.151	0.18129
1.165	0.08396	6.152	0.18129
1.166	0.1164	6.153	0.01907
1.167	0.18129	6.154	0.1164
1.168	0.18129	6.155	0.01907
1.169	0.21373	6.156	0.05151
1.17	0.14884	6.157	-0.07826
1.171	0.18129	6.158	-0.11071
1.172	0.1164	6.159	-0.1756
1.173	0.1164	6.16	-0.30537
1.174	0.05151	6.161	-0.11071
1.175	0.05151	6.162	-0.27293
1.176	0.08396	6.163	-0.14315
1.177	0.08396	6.164	-0.33782
1.178	0.08396	6.165	-0.11071
1.179	0.14884	6.166	-0.01338
1.18	0.14884	6.167	-0.01338
1.181	0.1164	6.168	0.01907
1.182	0.14884	6.169	0.08396
1.183	0.14884	6.17	0.14884
1.184	0.18129	6.171	0.14884
1.185	0.05151	6.172	0.34351
1.186	0.05151	6.173	0.18129
1.187	0.18129	6.174	0.05151
1.188	0.18129	6.175	0.01907
1.189	0.18129	6.176	-0.01338
1.19	0.21373	6.177	-0.04582
1.191	0.1164	6.178	-0.01338
1.192	0.14884	6.179	-0.07826
1.193	0.1164	6.18	-0.27293
1.194	0.1164	6.181	-0.27293
1.195	0.05151	6.182	-0.24048
1.196	0.24618	6.183	-0.30537
1.197	0.05151	6.184	-0.24048
1.198	0.1164	6.185	-0.14315
1.199	0.1164	6.186	-0.14315
1.2	0.1164	6.187	-0.20804
1.201	0.14884	6.188	-0.07826
1.202	0.18129	6.189	-0.07826
1.203	0.1164	6.19	0.01907
1.204	0.18129	6.191	-0.04582
1.205	0.1164	6.192	0.14884
1.206	0.1164	6.193	0.14884
1.207	0.05151	6.194	0.14884
1.208	0.1164	6.195	0.01907
1.209	0.21373	6.196	-0.04582
1.21	0.18129	6.197	-0.14315
1.211	0.18129	6.198	-0.1756
1.212	0.05151	6.199	-0.04582
1.213	0.1164	6.2	-0.20804
1.214	0.05151	6.201	-0.33782
1.215	0.05151	6.202	-0.30537
1.216	0.05151	6.203	-0.27293
1.217	0.01907	6.204	-0.27293
1.218	0.08396	6.205	-0.1756
1.219	0.18129	6.206	-0.11071
1.22	0.21373	6.207	-0.24048
1.221	0.01907	6.208	0.05151
1.222	0.14884	6.209	0.1164
1.223	0.1164	6.21	0.01907
1.224	-0.01338	6.211	0.08396
1.225	0.14884	6.212	0.08396
1.226	0.1164	6.213	0.01907
1.227	0.1164	6.214	0.05151
1.228	0.1164	6.215	0.18129
1.229	0.14884	6.216	-0.01338
1.23	-0.01338	6.217	0.01907
1.231	0.1164	6.218	-0.30537
1.232	0.1164	6.219	-0.14315
1.233	0.05151	6.22	-0.24048
1.234	0.08396	6.221	-0.24048
1.235	0.05151	6.222	-0.20804
1.236	0.01907	6.223	-0.20804
1.237	0.01907	6.224	-0.27293
1.238	-0.04582	6.225	-0.24048
1.239	0.1164	6.226	-0.04582
1.24	0.1164	6.227	-0.14315
1.241	0.1164	6.228	-0.01338
1.242	0.1164	6.229	0.1164
1.243	0.1164	6.23	0.1164
1.244	0.18129	6.231	0.18129
1.245	-0.04582	6.232	0.24618
1.246	0.01907	6.233	0.21373
1.247	0.05151	6.234	0.05151
1.248	-0.01338	6.235	0.05151
1.249	0.05151	6.236	0.01907
1.25	0.14884	6.237	-0.11071
1.251	0.14884	6.238	-0.11071
1.252	0.14884	6.239	-0.27293
1.253	0.14884	6.24	-0.37026
1.254	0.14884	6.241	-0.27293
1.255	0.08396	6.242	-0.24048
1.256	0.05151	6.243	-0.33782
1.257	-0.01338	6.244	-0.20804
1.258	0.08396	6.245	-0.24048
1.259	-0.11071	6.246	-0.07826
1.26	0.08396	6.247	-0.04582
1.261	0.18129	6.248	-0.04582
1.262	0.1164	6.249	0.05151
1.263	0.14884	6.25	0.14884
1.264	0.1164	6.251	0.14884
1.265	0.1164	6.252	0.08396
1.266	0.01907	6.253	0.24618
1.267	0.1164	6.254	0.08396
1.268	0.05151	6.255	0.05151
1.269	0.08396	6.256	-0.01338
1.27	0.05151	6.257	-0.04582
1.271	0.14884	6.258	-0.11071
1.272	0.14884	6.259	-0.14315
1.273	0.18129	6.26	-0.14315
1.274	0.18129	6.261	-0.33782
1.275	0.1164	6.262	-0.30537
1.276	0.05151	6.263	-0.33782
1.277	0.01907	6.264	-0.20804
1.278	0.08396	6.265	-0.1756
1.279	0.05151	6.266	-0.07826
1.28	0.24618	6.267	-0.01338
1.281	0.08396	6.268	0.01907
1.282	0.18129	6.269	0.21373
1.283	0.1164	6.27	0.1164
1.284	0.1164	6.271	0.24618
1.285	0.14884	6.272	0.21373
1.286	0.14884	6.273	0.21373
1.287	0.08396	6.274	0.1164
1.288	0.14884	6.275	0.01907
1.289	0.08396	6.276	0.01907
1.29	0.05151	6.277	-0.07826
1.291	0.01907	6.278	-0.11071
1.292	0.14884	6.279	-0.14315
1.293	0.1164	6.28	-0.43515
1.294	0.08396	6.281	-0.24048
1.295	0.21373	6.282	-0.1756
1.296	-0.04582	6.283	-0.30537
1.297	0.1164	6.284	-0.20804
1.298	0.08396	6.285	-0.24048
1.299	0.08396	6.286	-0.11071
1.3	-0.01338	6.287	-0.07826
1.301	0.05151	6.288	0.08396
1.302	0.1164	6.289	0.1164
1.303	0.08396	6.29	0.1164
1.304	-0.01338	6.291	0.1164
1.305	0.14884	6.292	0.14884
1.306	0.1164	6.293	0.18129
1.307	0.08396	6.294	0.21373
1.308	0.14884	6.295	0.14884
1.309	-0.04582	6.296	0.01907
1.31	0.08396	6.297	-0.07826
1.311	0.14884	6.298	-0.11071
1.312	0.14884	6.299	-0.27293
1.313	0.1164	6.3	-0.30537
1.314	0.08396	6.301	-0.30537
1.315	0.08396	6.302	-0.30537
1.316	0.05151	6.303	-0.24048
1.317	0.01907	6.304	-0.20804
1.318	0.08396	6.305	-0.11071
1.319	0.1164	6.306	-0.11071
1.32	0.1164	6.307	-0.27293
1.321	0.01907	6.308	0.01907
1.322	0.01907	6.309	0.14884
1.323	0.14884	6.31	0.1164
1.324	0.1164	6.311	0.14884
1.325	0.14884	6.312	0.14884
1.326	0.1164	6.313	0.14884
1.327	0.05151	6.314	0.05151
1.328	-0.01338	6.315	-0.04582
1.329	0.08396	6.316	0.05151
1.33	-0.07826	6.317	0.08396
1.331	0.05151	6.318	-0.24048
1.332	0.18129	6.319	-0.1756
1.333	0.08396	6.32	-0.27293
1.334	0.14884	6.321	-0.33782
1.335	0.08396	6.322	-0.27293
1.336	0.1164	6.323	-0.24048
1.337	-0.01338	6.324	-0.14315
1.338	0.08396	6.325	-0.07826
1.339	0.08396	6.326	-0.24048
1.34	-0.01338	6.327	-0.01338
1.341	-0.07826	6.328	0.14884
1.342	0.08396	6.329	0.05151
1.343	0.14884	6.33	0.1164
1.344	0.1164	6.331	0.18129
1.345	0.24618	6.332	0.18129
1.346	0.05151	6.333	0.1164
1.347	0.08396	6.334	0.24618
1.348	0.05151	6.335	0.05151
1.349	0.08396	6.336	-0.04582
1.35	0.01907	6.337	0.01907
1.351	0.18129	6.338	-0.11071
1.352	0.01907	6.339	-0.11071
1.353	0.05151	6.34	-0.1756
1.354	0.08396	6.341	-0.24048
1.355	0.1164	6.342	-0.27293
1.356	0.1164	6.343	-0.27293
1.357	0.05151	6.344	-0.27293
1.358	0.1164	6.345	-0.04582
1.359	0.08396	6.346	-0.11071
1.36	0.05151	6.347	-0.04582
1.361	0.05151	6.348	0.05151
1.362	0.05151	6.349	0.08396
1.363	0.08396	6.35	0.24618
1.364	0.05151	6.351	0.14884
1.365	0.14884	6.352	0.14884
1.366	0.1164	6.353	0.08396
1.367	0.05151	6.354	0.05151
1.368	0.1164	6.355	-0.14315
1.369	0.1164	6.356	-0.01338
1.37	0.14884	6.357	-0.24048
1.371	0.05151	6.358	-0.14315
1.372	0.08396	6.359	-0.1756
1.373	0.05151	6.36	-0.27293
1.374	0.01907	6.361	-0.20804
1.375	0.18129	6.362	-0.24048
1.376	0.14884	6.363	-0.24048
1.377	0.05151	6.364	-0.14315
1.378	-0.01338	6.365	-0.1756
1.379	0.1164	6.366	-0.1756
1.38	0.21373	6.367	-0.14315
1.381	0.05151	6.368	0.01907
1.382	0.08396	6.369	0.08396
1.383	0.14884	6.37	0.18129
1.384	0.08396	6.371	0.21373
1.385	0.14884	6.372	-0.01338
1.386	0.14884	6.373	0.14884
1.387	0.01907	6.374	0.14884
1.388	0.18129	6.375	0.01907
1.389	0.05151	6.376	-0.01338
1.39	0.08396	6.377	-0.01338
1.391	-0.04582	6.378	-0.14315
1.392	0.05151	6.379	-0.24048
1.393	0.08396	6.38	-0.20804
1.394	0.1164	6.381	-0.24048
1.395	0.18129	6.382	-0.27293
1.396	0.1164	6.383	-0.33782
1.397	0.08396	6.384	-0.1756
1.398	0.01907	6.385	-0.04582
1.399	0.01907	6.386	-0.11071
1.4	0.01907	6.387	-0.01338
1.401	0.24618	6.388	0.01907
1.402	0.01907	6.389	-0.01338
1.403	0.05151	6.39	0.01907
1.404	0.14884	6.391	0.34351
1.405	0.1164	6.392	0.18129
1.406	0.1164	6.393	0.24618
1.407	0.14884	6.394	0.21373
1.408	0.1164	6.395	0.01907
1.409	0.14884	6.396	-0.04582
1.41	0.05151	6.397	-0.11071
1.411	0.01907	6.398	-0.1756
1.412	0.01907	6.399	-0.11071
1.413	-0.01338	6.4	-0.20804
1.414	0.08396	6.401	-0.24048
1.415	0.05151	6.402	-0.27293
1.416	0.18129	6.403	-0.24048
1.417	0.05151	6.404	-0.1756
1.418	0.1164	6.405	-0.11071
1.419	0.1164	6.406	-0.04582
1.42	0.1164	6.407	-0.01338
1.421	-0.01338	6.408	-0.01338
1.422	0.14884	6.409	0.05151
1.423	0.08396	6.41	0.21373
1.424	0.01907	6.411	0.14884
1.425	0.14884	6.412	0.08396
1.426	0.14884	6.413	0.18129
1.427	0.14884	6.414	0.14884
1.428	0.1164	6.415	0.08396
1.429	0.14884	6.416	0.05151
1.43	-0.11071	6.417	0.01907
1.431	0.05151	6.418	-0.11071
1.432	0.05151	6.419	-0.20804
1.433	0.08396	6.42	-0.24048
1.434	0.01907	6.421	-0.14315
1.435	-0.01338	6.422	-0.27293
1.436	0.08396	6.423	-0.27293
1.437	-0.01338	6.424	-0.24048
1.438	0.05151	6.425	-0.24048
1.439	0.08396	6.426	-0.07826
1.44	0.01907	6.427	-0.01338
1.441	0.05151	6.428	0.14884
1.442	0.08396	6.429	0.08396
1.443	-0.07826	6.43	0.18129
1.444	0.1164	6.431	0.08396
1.445	0.14884	6.432	0.08396
1.446	0.18129	6.433	0.18129
1.447	0.14884	6.434	0.05151
1.448	0.08396	6.435	0.1164
1.449	0.01907	6.436	0.08396
1.45	0.05151	6.437	-0.14315
1.451	-0.04582	6.438	-0.07826
1.452	0.05151	6.439	-0.14315
1.453	0.01907	6.44	-0.33782
1.454	0.05151	6.441	-0.24048
1.455	0.1164	6.442	-0.1756
1.456	0.1164	6.443	-0.24048
1.457	0.1164	6.444	-0.24048
1.458	-0.01338	6.445	-0.04582
1.459	0.14884	6.446	-0.14315
1.46	0.05151	6.447	-0.14315
1.461	-0.01338	6.448	0.01907
1.462	0.01907	6.449	0.08396
1.463	0.08396	6.45	0.24618
1.464	0.05151	6.451	0.24618
1.465	0.14884	6.452	0.24618
1.466	0.21373	6.453	0.1164
1.467	0.18129	6.454	0.08396
1.468	0.08396	6.455	0.08396
1.469	0.08396	6.456	0.01907
1.47	0.05151	6.457	-0.01338
1.471	0.05151	6.458	-0.20804
1.472	-0.01338	6.459	-0.24048
1.473	0.01907	6.46	-0.24048
1.474	0.08396	6.461	-0.30537
1.475	0.1164	6.462	-0.24048
1.476	0.14884	6.463	-0.20804
1.477	0.05151	6.464	-0.33782
1.478	0.08396	6.465	-0.07826
1.479	0.01907	6.466	-0.01338
1.48	0.1164	6.467	-0.07826
1.481	0.05151	6.468	-0.01338
1.482	0.01907	6.469	0.01907
1.483	0.08396	6.47	0.1164
1.484	0.08396	6.471	0.14884
1.485	0.1164	6.472	0.31106
1.486	0.21373	6.473	0.18129
1.487	0.14884	6.474	0.24618
1.488	0.14884	6.475	0.08396
1.489	0.05151	6.476	-0.01338
1.49	0.01907	6.477	-0.04582
1.491	-0.01338	6.478	-0.1756
1.492	0.05151	6.479	-0.14315
1.493	0.01907	6.48	-0.04582
1.494	0.08396	6.481	-0.27293
1.495	0.18129	6.482	-0.33782
1.496	0.18129	6.483	-0.27293
1.497	0.05151	6.484	-0.24048
1.498	0.05151	6.485	-0.20804
1.499	0.01907	6.486	-0.11071
1.5	0.01907	6.487	-0.07826
1.501	-0.01338	6.488	-0.01338
1.502	0.08396	6.489	0.18129
1.503	0.21373	6.49	0.18129
1.504	0.14884	6.491	-0.04582
1.505	0.08396	6.492	0.21373
1.506	0.14884	6.493	0.27862
1.507	0.08396	6.494	0.21373
1.508	0.01907	6.495	0.05151
1.509	0.1164	6.496	-0.01338
1.51	0.01907	6.497	-0.11071
1.511	0.05151	6.498	-0.20804
1.512	0.05151	6.499	-0.07826
1.513	0.14884	6.5	-0.20804
1.514	-0.01338	6.501	-0.24048
1.515	0.08396	6.502	-0.14315
1.516	0.05151	6.503	-0.20804
1.517	0.05151	6.504	-0.14315
1.518	-0.04582	6.505	-0.11071
1.519	0.05151	6.506	-0.07826
1.52	0.01907	6.507	0.01907
1.521	0.1164	6.508	0.05151
1.522	-0.01338	6.509	0.05151
1.523	0.14884	6.51	0.24618
1.524	0.1164	6.511	0.14884
1.525	0.18129	6.512	0.1164
1.526	0.05151	6.513	0.14884
1.527	0.21373	6.514	0.08396
1.528	0.01907	6.515	0.08396
1.529	0.05151	6.516	0.08396
1.53	0.08396	6.517	0.05151
1.531	0.08396	6.518	-0.14315
1.532	0.08396	6.519	-0.20804
1.533	0.1164	6.52	-0.1756
1.534	0.05151	6.521	-0.30537
1.535	-0.01338	6.522	-0.20804
1.536	0.05151	6.523	-0.27293
1.537	0.01907	6.524	-0.27293
1.538	-0.01338	6.525	-0.11071
1.539	0.01907	6.526	0.01907
1.54	-0.01338	6.527	-0.04582
1.541	0.05151	6.528	-0.01338
1.542	0.1164	6.529	0.08396
1.543	0.14884	6.53	0.21373
1.544	0.18129	6.531	0.1164
1.545	0.08396	6.532	0.24618
1.546	0.08396	6.533	0.1164
1.547	0.1164	6.534	-0.11071
1.548	-0.04582	6.535	0.05151
1.549	0.05151	6.536	0.08396
1.55	0.14884	6.537	-0.01338
1.551	0.08396	6.538	-0.14315
1.552	0.1164	6.539	-0.20804
1.553	0.08396	6.54	-0.27293
1.554	0.08396	6.541	-0.33782
1.555	-0.01338	6.542	-0.33782
1.556	0.14884	6.543	-0.30537
1.557	0.05151	6.544	-0.33782
1.558	0.01907	6.545	-0.14315
1.559	0.01907	6.546	-0.01338
1.56	0.05151	6.547	-0.01338
1.561	0.05151	6.548	0.05151
1.562	0.1164	6.549	0.1164
1.563	0.14884	6.55	0.1164
1.564	0.1164	6.551	0.1164
1.565	0.1164	6.552	0.21373
1.566	0.1164	6.553	0.05151
1.567	0.01907	6.554	0.08396
1.568	0.05151	6.555	-0.04582
1.569	0.1164	6.556	-0.04582
1.57	0.08396	6.557	-0.14315
1.571	0.14884	6.558	-0.1756
1.572	0.14884	6.559	-0.14315
1.573	0.1164	6.56	-0.20804
1.574	0.08396	6.561	-0.30537
1.575	0.08396	6.562	-0.20804
1.576	-0.01338	6.563	-0.1756
1.577	0.01907	6.564	-0.24048
1.578	-0.01338	6.565	-0.14315
1.579	0.01907	6.566	-0.07826
1.58	0.01907	6.567	-0.04582
1.581	0.08396	6.568	0.08396
1.582	0.08396	6.569	0.08396
1.583	0.1164	6.57	0.08396
1.584	0.14884	6.571	0.01907
1.585	0.05151	6.572	0.14884
1.586	0.05151	6.573	0.1164
1.587	0.05151	6.574	0.08396
1.588	0.01907	6.575	0.1164
1.589	0.01907	6.576	-0.04582
1.59	0.24618	6.577	-0.11071
1.591	0.1164	6.578	-0.11071
1.592	0.05151	6.579	-0.14315
1.593	0.05151	6.58	-0.20804
1.594	0.01907	6.581	-0.30537
1.595	-0.01338	6.582	-0.20804
1.596	0.08396	6.583	-0.1756
1.597	0.05151	6.584	-0.1756
1.598	0.08396	6.585	-0.20804
1.599	0.05151	6.586	-0.14315
1.6	-0.01338	6.587	-0.14315
1.601	0.01907	6.588	0.14884
1.602	0.08396	6.589	0.14884
1.603	0.1164	6.59	0.21373
1.604	0.05151	6.591	0.21373
1.605	-0.01338	6.592	0.18129
1.606	0.1164	6.593	0.18129
1.607	0.01907	6.594	0.05151
1.608	-0.01338	6.595	-0.01338
1.609	0.1164	6.596	-0.01338
1.61	0.05151	6.597	-0.07826
1.611	0.27862	6.598	-0.24048
1.612	0.1164	6.599	-0.27293
1.613	-0.01338	6.6	-0.24048
1.614	0.1164	6.601	-0.24048
1.615	0.08396	6.602	-0.24048
1.616	0.05151	6.603	-0.24048
1.617	-0.01338	6.604	-0.1756
1.618	0.14884	6.605	-0.11071
1.619	0.05151	6.606	0.01907
1.62	-0.01338	6.607	-0.14315
1.621	0.21373	6.608	0.05151
1.622	0.14884	6.609	0.01907
1.623	0.08396	6.61	0.08396
1.624	0.01907	6.611	0.14884
1.625	0.05151	6.612	0.21373
1.626	0.01907	6.613	0.24618
1.627	0.18129	6.614	0.08396
1.628	0.01907	6.615	-0.07826
1.629	0.08396	6.616	-0.01338
1.63	0.05151	6.617	-0.04582
1.631	0.1164	6.618	-0.1756
1.632	0.08396	6.619	-0.1756
1.633	0.1164	6.62	-0.20804
1.634	0.1164	6.621	-0.27293
1.635	0.08396	6.622	-0.24048
1.636	-0.04582	6.623	-0.27293
1.637	0.01907	6.624	-0.24048
1.638	0.01907	6.625	-0.1756
1.639	-0.04582	6.626	-0.30537
1.64	0.21373	6.627	-0.01338
1.641	0.08396	6.628	0.14884
1.642	0.08396	6.629	-0.01338
1.643	0.1164	6.63	0.18129
1.644	0.05151	6.631	0.1164
1.645	0.08396	6.632	0.08396
1.646	0.14884	6.633	0.08396
1.647	0.05151	6.634	0.08396
1.648	0.1164	6.635	0.08396
1.649	0.08396	6.636	0.05151
1.65	0.05151	6.637	-0.1756
1.651	0.08396	6.638	-0.07826
1.652	0.05151	6.639	-0.20804
1.653	0.08396	6.64	-0.27293
1.654	0.01907	6.641	-0.27293
1.655	0.01907	6.642	-0.27293
1.656	-0.04582	6.643	-0.27293
1.657	-0.01338	6.644	-0.27293
1.658	0.05151	6.645	-0.20804
1.659	0.08396	6.646	-0.07826
1.66	0.05151	6.647	-0.01338
1.661	-0.07826	6.648	0.01907
1.662	0.1164	6.649	0.08396
1.663	0.14884	6.65	0.1164
1.664	0.01907	6.651	0.1164
1.665	0.1164	6.652	0.18129
1.666	0.01907	6.653	0.34351
1.667	0.05151	6.654	0.08396
1.668	0.05151	6.655	-0.01338
1.669	0.1164	6.656	-0.04582
1.67	0.01907	6.657	-0.07826
1.671	0.08396	6.658	-0.07826
1.672	0.08396	6.659	-0.1756
1.673	0.08396	6.66	-0.24048
1.674	0.01907	6.661	-0.20804
1.675	0.01907	6.662	-0.27293
1.676	-0.01338	6.663	-0.37026
1.677	-0.01338	6.664	-0.24048
1.678	0.08396	6.665	-0.1756
1.679	0.08396	6.666	-0.07826
1.68	-0.01338	6.667	0.08396
1.681	0.01907	6.668	0.08396
1.682	0.08396	6.669	0.1164
1.683	0.01907	6.67	0.08396
1.684	0.14884	6.671	0.18129
1.685	-0.04582	6.672	0.31106
1.686	0.14884	6.673	0.1164
1.687	0.1164	6.674	0.05151
1.688	0.18129	6.675	0.21373
1.689	0.01907	6.676	0.05151
1.69	0.18129	6.677	-0.04582
1.691	0.08396	6.678	-0.07826
1.692	-0.04582	6.679	-0.20804
1.693	0.1164	6.68	-0.24048
1.694	-0.01338	6.681	-0.30537
1.695	0.05151	6.682	-0.30537
1.696	0.01907	6.683	-0.11071
1.697	0.1164	6.684	-0.20804
1.698	-0.01338	6.685	-0.07826
1.699	0.08396	6.686	-0.07826
1.7	0.05151	6.687	-0.04582
1.701	0.08396	6.688	-0.01338
1.702	0.05151	6.689	0.05151
1.703	0.05151	6.69	0.14884
1.704	0.05151	6.691	0.14884
1.705	0.05151	6.692	0.21373
1.706	0.08396	6.693	0.14884
1.707	0.1164	6.694	-0.04582
1.708	0.05151	6.695	-0.01338
1.709	0.01907	6.696	-0.11071
1.71	0.05151	6.697	-0.04582
1.711	0.05151	6.698	-0.14315
1.712	0.01907	6.699	-0.1756
1.713	0.05151	6.7	-0.24048
1.714	-0.07826	6.701	-0.20804
1.715	0.08396	6.702	-0.20804
1.716	0.1164	6.703	-0.30537
1.717	0.08396	6.704	-0.33782
1.718	0.05151	6.705	-0.07826
1.719	0.18129	6.706	-0.11071
1.72	-0.01338	6.707	-0.04582
1.721	-0.01338	6.708	0.01907
1.722	0.05151	6.709	0.1164
1.723	0.01907	6.71	0.05151
1.724	0.01907	6.711	0.14884
1.725	0.05151	6.712	0.08396
1.726	0.14884	6.713	0.1164
1.727	0.14884	6.714	0.1164
1.728	0.1164	6.715	0.08396
1.729	0.18129	6.716	-0.04582
1.73	0.05151	6.717	-0.07826
1.731	0.05151	6.718	-0.24048
1.732	0.01907	6.719	-0.1756
1.733	0.01907	6.72	-0.27293
1.734	0.01907	6.721	-0.30537
1.735	0.05151	6.722	-0.20804
1.736	0.1164	6.723	-0.24048
1.737	-0.01338	6.724	-0.14315
1.738	-0.01338	6.725	-0.24048
1.739	0.05151	6.726	-0.01338
1.74	0.01907	6.727	-0.04582
1.741	0.01907	6.728	-0.01338
1.742	0.08396	6.729	0.08396
1.743	0.08396	6.73	0.08396
1.744	0.08396	6.731	0.14884
1.745	0.18129	6.732	0.31106
1.746	0.21373	6.733	0.14884
1.747	0.08396	6.734	0.14884
1.748	0.01907	6.735	-0.14315
1.749	0.08396	6.736	-0.07826
1.75	0.05151	6.737	-0.11071
1.751	0.05151	6.738	-0.11071
1.752	-0.01338	6.739	-0.24048
1.753	-0.01338	6.74	-0.27293
1.754	-0.01338	6.741	-0.30537
1.755	0.01907	6.742	-0.27293
1.756	-0.04582	6.743	-0.11071
1.757	0.01907	6.744	-0.27293
1.758	0.08396	6.745	-0.14315
1.759	-0.01338	6.746	-0.20804
1.76	0.05151	6.747	-0.07826
1.761	0.08396	6.748	-0.07826
1.762	0.08396	6.749	0.01907
1.763	0.08396	6.75	0.05151
1.764	0.21373	6.751	0.21373
1.765	0.08396	6.752	0.21373
1.766	0.05151	6.753	0.21373
1.767	0.05151	6.754	-0.04582
1.768	-0.01338	6.755	-0.01338
1.769	0.05151	6.756	-0.20804
1.77	-0.01338	6.757	-0.07826
1.771	0.01907	6.758	-0.24048
1.772	-0.04582	6.759	-0.24048
1.773	0.08396	6.76	-0.27293
1.774	0.1164	6.761	-0.1756
1.775	0.08396	6.762	-0.24048
1.776	0.1164	6.763	-0.33782
1.777	-0.14315	6.764	-0.30537
1.778	0.05151	6.765	-0.33782
1.779	0.01907	6.766	-0.1756
1.78	0.14884	6.767	-0.11071
1.781	0.01907	6.768	0.05151
1.782	0.05151	6.769	-0.01338
1.783	0.1164	6.77	0.08396
1.784	0.01907	6.771	0.14884
1.785	0.21373	6.772	0.05151
1.786	0.05151	6.773	0.01907
1.787	-0.01338	6.774	-0.04582
1.788	-0.01338	6.775	-0.11071
1.789	0.05151	6.776	-0.14315
1.79	0.1164	6.777	-0.07826
1.791	0.05151	6.778	-0.27293
1.792	0.14884	6.779	-0.27293
1.793	0.08396	6.78	-0.4027
1.794	0.05151	6.781	-0.33782
1.795	0.1164	6.782	-0.20804
1.796	0.14884	6.783	-0.27293
1.797	0.05151	6.784	-0.27293
1.798	0.01907	6.785	-0.27293
1.799	0.05151	6.786	-0.20804
1.8	-0.01338	6.787	-0.11071
1.801	0.21373	6.788	-0.11071
1.802	0.05151	6.789	-0.04582
1.803	0.08396	6.79	0.08396
1.804	0.01907	6.791	0.05151
1.805	0.05151	6.792	0.08396
1.806	0.05151	6.793	0.1164
1.807	0.08396	6.794	-0.01338
1.808	0.18129	6.795	-0.04582
1.809	-0.01338	6.796	-0.11071
1.81	0.14884	6.797	-0.27293
1.811	0.05151	6.798	-0.27293
1.812	0.1164	6.799	-0.27293
1.813	0.01907	6.8	-0.24048
1.814	0.14884	6.801	-0.24048
1.815	0.01907	6.802	-0.33782
1.816	-0.01338	6.803	-0.4027
1.817	0.1164	6.804	-0.43515
1.818	-0.01338	6.805	-0.37026
1.819	0.1164	6.806	-0.04582
1.82	-0.04582	6.807	-0.07826
1.821	0.05151	6.808	-0.01338
1.822	-0.07826	6.809	0.05151
1.823	0.01907	6.81	0.08396
1.824	0.01907	6.811	0.05151
1.825	0.1164	6.812	0.05151
1.826	0.05151	6.813	0.05151
1.827	0.05151	6.814	-0.01338
1.828	0.08396	6.815	-0.14315
1.829	0.14884	6.816	-0.1756
1.83	0.21373	6.817	-0.30537
1.831	0.1164	6.818	-0.33782
1.832	0.05151	6.819	-0.43515
1.833	0.01907	6.82	-0.24048
1.834	-0.01338	6.821	-0.43515
1.835	-0.01338	6.822	-0.33782
1.836	-0.01338	6.823	-0.33782
1.837	-0.01338	6.824	-0.37026
1.838	-0.01338	6.825	-0.30537
1.839	0.1164	6.826	-0.30537
1.84	0.08396	6.827	-0.27293
1.841	0.1164	6.828	-0.27293
1.842	0.08396	6.829	-0.07826
1.843	-0.11071	6.83	-0.07826
1.844	0.08396	6.831	0.18129
1.845	0.1164	6.832	-0.01338
1.846	0.1164	6.833	-0.04582
1.847	0.08396	6.834	-0.07826
1.848	0.08396	6.835	-0.1756
1.849	0.1164	6.836	-0.24048
1.85	0.05151	6.837	-0.33782
1.851	0.21373	6.838	-0.4027
1.852	0.05151	6.839	-0.24048
1.853	-0.01338	6.84	-0.43515
1.854	-0.04582	6.841	-0.4027
1.855	-0.01338	6.842	-0.56492
1.856	-0.07826	6.843	-0.53248
1.857	-0.11071	6.844	-0.50004
1.858	-0.07826	6.845	-0.37026
1.859	-0.33782	6.846	-0.30537
1.86	-0.30537	6.847	-0.24048
1.861	-0.37026	6.848	-0.33782
1.862	-0.46759	6.849	-0.24048
1.863	-0.6947	6.85	-0.14315
1.864	-0.79203	6.851	-0.11071
1.865	-0.88936	6.852	-0.01338
1.866	-1.11647	6.853	-0.30537
1.867	-0.98669	6.854	-0.20804
1.868	-1.11647	6.855	-0.30537
1.869	-1.31113	6.856	-0.27293
1.87	-1.47335	6.857	-0.4027
1.871	-1.63557	6.858	-0.46759
1.872	-1.92757	6.859	-0.66226
1.873	-2.21956	6.86	-0.62981
1.874	-2.41423	6.861	-0.37026
1.875	-2.80356	6.862	-0.53248
1.876	-3.19288	6.863	-0.50004
1.877	-3.71199	6.864	-0.6947
1.878	-4.39331	6.865	-0.01338
1.879	-5.43152	6.866	1.67371
1.88	-7.05371	6.867	3.42568
1.881	-9.5519	6.868	4.04212
1.882	-15.1647	6.869	4.62611
1.883	-22.5619	6.87	6.70252
1.884	-30.6729	6.871	9.46026
1.885	-36.9021	6.872	15.0731
1.886	-45.7593	6.873	26.3636
1.887	-55.9467	6.874	41.45
1.888	-67.3346	6.875	44.7917
1.889	-75.4131	6.876	47.2899
1.89	-71.2603	6.877	54.8818
1.891	-61.7218	6.878	64.1607
1.892	-51.2748	6.879	69.4167
1.893	-42.2229	6.88	68.8975
1.894	-34.1769	6.881	64.2581
1.895	-26.293	6.882	59.651
1.896	-19.9989	6.883	54.7195
1.897	-14.8403	6.884	47.9712
1.898	-11.3363	6.885	40.1847
1.899	-9.22746	6.886	32.6901
1.9	-7.89726	6.887	25.0658
1.901	-7.15104	6.888	18.9663
1.902	-6.92394	6.889	14.7162
1.903	-7.1186	6.89	11.7962
1.904	-7.21593	6.891	10.1416
1.905	-7.44304	6.892	9.33048
1.906	-7.31326	6.893	9.16826
1.907	-7.31326	6.894	9.46026
1.908	-7.18349	6.895	9.52514
1.909	-7.05371	6.896	9.71981
1.91	-6.85905	6.897	9.29804
1.911	-6.56705	6.898	9.03848
1.912	-6.40483	6.899	8.35716
1.913	-6.27506	6.9	7.51362
1.914	-6.66439	6.901	6.79985
1.915	-6.33995	6.902	6.0212
1.916	-5.88573	6.903	5.27499
1.917	-5.59374	6.904	4.65855
1.918	-5.39907	6.905	4.26923
1.919	-5.23685	6.906	3.8799
1.92	-4.9773	6.907	3.71768
1.921	-4.4582	6.908	3.45813
1.922	-4.10131	6.909	3.10124
1.923	-3.84176	6.91	2.93902
1.924	-3.67954	6.911	2.74436
1.925	-3.29022	6.912	2.5497
1.926	-2.836	6.913	2.12792
1.927	-2.64134	6.914	2.12792
1.928	-2.544	6.915	2.06304
1.929	-2.44667	6.916	1.90082
1.93	-2.15468	6.917	1.83593
1.931	-2.25201	6.918	1.70615
1.932	-2.28445	6.919	1.54393
1.933	-2.21956	6.92	1.57638
1.934	-2.05735	6.921	1.41416
1.935	-1.99246	6.922	1.4466
1.936	-1.79779	6.923	1.47905
1.937	-1.79779	6.924	1.60882
1.938	-1.79779	6.925	1.54393
1.939	-1.70046	6.926	1.57638
1.94	-1.73291	6.927	1.57638
1.941	-1.66802	6.928	1.41416
1.942	-1.53824	6.929	1.41416
1.943	-1.70046	6.93	1.51149
1.944	-1.47335	6.931	1.38171
1.945	-1.5058	6.932	1.41416
1.946	-1.5058	6.933	1.57638
1.947	-1.5058	6.934	1.67371
1.948	-1.57069	6.935	1.47905
1.949	-1.5058	6.936	1.51149
1.95	-1.44091	6.937	1.41416
1.951	-1.37602	6.938	1.21949
1.952	-1.27869	6.939	1.02483
1.953	-1.31113	6.94	1.21949
1.954	-1.31113	6.941	0.9275
1.955	-1.18136	6.942	0.83017
1.956	-1.2138	6.943	0.99239
1.957	-1.08403	6.944	0.86261
1.958	-1.11647	6.945	0.89505
1.959	-1.08403	6.946	0.89505
1.96	-1.05158	6.947	1.08972
1.961	-1.05158	6.948	1.02483
1.962	-1.01914	6.949	1.28438
1.963	-0.92181	6.95	1.41416
1.964	-0.98669	6.951	1.12216
1.965	-0.95425	6.952	1.28438
1.966	-0.98669	6.953	1.28438
1.967	-0.95425	6.954	1.18705
1.968	-0.92181	6.955	0.99239
1.969	-0.95425	6.956	0.89505
1.97	-0.88936	6.957	0.79772
1.971	-0.79203	6.958	0.79772
1.972	-0.75959	6.959	0.79772
1.973	-0.79203	6.96	0.66795
1.974	-0.82448	6.961	0.66795
1.975	-0.88936	6.962	0.57062
1.976	-0.79203	6.963	0.6355
1.977	-0.72714	6.964	0.70039
1.978	-0.85692	6.965	0.89505
1.979	-0.75959	6.966	0.89505
1.98	-0.88936	6.967	0.9275
1.981	-0.75959	6.968	0.95994
1.982	-0.75959	6.969	1.05727
1.983	-0.72714	6.97	1.05727
1.984	-0.59737	6.971	0.9275
1.985	-0.62981	6.972	1.08972
1.986	-0.62981	6.973	1.02483
1.987	-0.66226	6.974	0.9275
1.988	-0.6947	6.975	0.95994
1.989	-0.6947	6.976	0.79772
1.99	-0.79203	6.977	0.6355
1.991	-0.66226	6.978	0.6355
1.992	-0.66226	6.979	0.57062
1.993	-0.62981	6.98	0.57062
1.994	-0.53248	6.981	0.57062
1.995	-0.56492	6.982	0.6355
1.996	-0.46759	6.983	0.47328
1.997	-0.46759	6.984	0.66795
1.998	-0.46759	6.985	0.76528
1.999	-0.53248	6.986	0.6355
2	-0.53248	6.987	0.73284
2.001	-0.43515	6.988	0.86261
2.002	-0.46759	6.989	0.89505
2.003	-0.37026	6.99	0.9275
2.004	-0.50004	6.991	0.9275
2.005	-0.43515	6.992	0.89505
2.006	-0.37026	6.993	0.83017
2.007	-0.24048	6.994	0.9275
2.008	-0.24048	6.995	0.66795
2.009	-0.24048	6.996	0.6355
2.01	-0.14315	6.997	0.57062
2.011	-0.11071	6.998	0.57062
2.012	-0.04582	6.999	0.53817
2.013	0.05151	7	0.57062
2.014	-0.04582	7.001	0.37595
2.015	0.05151	7.002	0.6355
2.016	0.24618	7.003	0.37595
2.017	0.47328	7.004	0.37595
2.018	0.60306	7.005	0.57062
2.019	1.02483	7.006	0.57062
2.02	1.31683	7.007	0.66795
2.021	1.83593	7.008	0.76528
2.022	2.67947	7.009	0.76528
2.023	3.65279	7.01	0.79772
2.024	4.65855	7.011	0.79772
2.025	5.17766	7.012	0.86261
2.026	5.66431	7.013	0.70039
2.027	6.05364	7.014	0.60306
2.028	6.31319	7.015	0.53817
2.029	7.02696	7.016	0.53817
2.03	7.41629	7.017	0.50573
2.031	8.81138	7.018	0.44084
2.032	10.4985	7.019	0.4084
2.033	12.51	7.02	0.27862
2.034	15.8193	7.021	0.37595
2.035	21.6267	7.022	0.27862
2.036	30.7435	7.023	0.24618
2.037	41.4824	7.024	0.21373
2.038	52.1889	7.025	0.24618
2.039	62.3763	7.026	0.18129
2.04	70.7793	7.027	0.4084
2.041	74.5104	7.028	0.4084
2.042	75.1917	7.029	0.6355
2.043	73.3099	7.03	0.83017
2.044	69.8709	7.031	0.76528
2.045	66.2696	7.032	0.79772
2.046	61.2408	7.033	0.66795
2.047	51.2156	7.034	0.53817
2.048	41.5149	7.035	0.44084
2.049	33.5986	7.036	0.50573
2.05	26.8502	7.037	0.27862
2.051	21.6592	7.038	0.18129
2.052	17.5388	7.039	-0.14315
2.053	14.4891	7.04	-0.14315
2.054	12.0882	7.041	-0.30537
2.055	10.174	7.042	-0.33782
2.056	8.6816	7.043	-0.4027
2.057	7.22162	7.044	-0.14315
2.058	6.11853	7.045	-0.01338
2.059	5.33988	7.046	0.08396
2.06	4.75588	7.047	0.08396
2.061	4.33411	7.048	0.21373
2.062	3.8799	7.049	0.14884
2.063	3.62035	7.05	0.08396
2.064	3.29591	7.051	-0.07826
2.065	3.03636	7.052	-0.27293
2.066	2.80925	7.053	-0.66226
2.067	2.5497	7.054	-1.27869
2.068	2.2577	7.055	-1.70046
2.069	2.12792	7.056	-2.15468
2.07	1.80349	7.057	-2.38178
2.071	1.54393	7.058	-2.34934
2.072	1.34927	7.059	-2.3169
2.073	1.12216	7.06	-2.47912
2.074	0.86261	7.061	-2.80356
2.075	0.66795	7.062	-3.51732
2.076	0.60306	7.063	-5.7884
2.077	0.34351	7.064	-7.02127
2.078	0.4084	7.065	-6.46972
2.079	0.37595	7.066	-7.34571
2.08	0.31106	7.067	-9.87634
2.081	0.34351	7.068	-15.4567
2.082	0.34351	7.069	-21.8806
2.083	0.34351	7.07	-31.6138
2.084	0.27862	7.071	-46.8624
2.085	0.27862	7.072	-59.3858
2.086	0.34351	7.073	-66.9128
2.087	0.37595	7.074	-72.9474
2.088	0.47328	7.075	-76.354
2.089	0.44084	7.076	-77.9762
2.09	0.21373	7.077	-79.3713
2.091	0.37595	7.078	-79.8255
2.092	0.34351	7.079	-77.1975
2.093	0.24618	7.08	-77.2624
2.094	0.24618	7.081	-76.5811
2.095	0.18129	7.082	-74.9589
2.096	0.27862	7.083	-72.5256
2.097	0.34351	7.084	-63.3115
2.098	0.24618	7.085	-47.3815
2.099	0.31106	7.086	-33.6902
2.1	0.31106	7.087	-23.2757
2.101	0.27862	7.088	-16.3002
2.102	0.37595	7.089	-11.531
2.103	0.27862	7.09	-8.48125
2.104	0.31106	7.091	-6.24261
2.105	0.24618	7.092	-4.55553
2.106	0.21373	7.093	-3.51732
2.107	0.27862	7.094	-2.77111
2.108	0.21373	7.095	-2.21956
2.109	0.21373	7.096	-1.86268
2.11	0.31106	7.097	-1.57069
2.111	0.34351	7.098	-1.40847
2.112	0.27862	7.099	-1.24625
2.113	0.37595	7.1	-0.98669
2.114	0.1164	7.101	-0.95425
2.115	0.24618	7.102	-0.95425
2.116	0.24618	7.103	-0.88936
2.117	0.24618	7.104	-0.72714
2.118	0.1164	7.105	-0.59737
2.119	0.27862	7.106	-0.4027
2.12	0.21373	7.107	-0.33782
2.121	0.18129	7.108	-0.30537
2.122	0.24618	7.109	-0.11071
2.123	0.24618	7.11	-0.01338
2.124	0.24618	7.111	0.1164
2.125	0.24618	7.112	-0.04582
2.126	0.27862	7.113	-0.01338
2.127	0.21373	7.114	-0.04582
2.128	0.18129	7.115	-0.01338
2.129	0.14884	7.116	0.05151
2.13	0.18129	7.117	0.01907
2.131	0.21373	7.118	-0.04582
2.132	0.21373	7.119	-0.30537
2.133	0.24618	7.12	-0.20804
2.134	0.18129	7.121	-0.20804
2.135	0.18129	7.122	-0.37026
2.136	0.14884	7.123	-0.27293
2.137	0.21373	7.124	-0.27293
2.138	0.24618	7.125	-0.33782
2.139	0.14884	7.126	-0.27293
2.14	0.24618	7.127	-0.01338
2.141	0.14884	7.128	-0.07826
2.142	0.1164	7.129	0.01907
2.143	0.27862	7.13	0.14884
2.144	0.18129	7.131	0.08396
2.145	0.24618	7.132	0.14884
2.146	0.21373	7.133	-0.01338
2.147	0.24618	7.134	-0.01338
2.148	0.21373	7.135	0.14884
2.149	0.14884	7.136	-0.1756
2.15	0.14884	7.137	-0.30537
2.151	0.21373	7.138	-0.30537
2.152	0.14884	7.139	-0.33782
2.153	0.18129	7.14	-0.37026
2.154	0.18129	7.141	-0.37026
2.155	0.1164	7.142	-0.30537
2.156	0.31106	7.143	-0.46759
2.157	0.18129	7.144	-0.1756
2.158	0.14884	7.145	-0.07826
2.159	0.1164	7.146	-0.1756
2.16	0.1164	7.147	-0.04582
2.161	0.1164	7.148	0.05151
2.162	0.14884	7.149	0.05151
2.163	0.18129	7.15	0.05151
2.164	0.18129	7.151	0.08396
2.165	0.18129	7.152	0.1164
2.166	0.18129	7.153	0.05151
2.167	0.18129	7.154	0.18129
2.168	0.1164	7.155	0.05151
2.169	0.27862	7.156	0.08396
2.17	0.14884	7.157	0.01907
2.171	0.1164	7.158	-0.14315
2.172	0.1164	7.159	-0.20804
2.173	0.08396	7.16	-0.33782
2.174	0.1164	7.161	-0.27293
2.175	0.14884	7.162	-0.07826
2.176	0.18129	7.163	-0.27293
2.177	0.21373	7.164	-0.24048
2.178	0.14884	7.165	-0.04582
2.179	0.14884	7.166	-0.07826
2.18	0.05151	7.167	0.05151
2.181	0.1164	7.168	0.14884
2.182	0.1164	7.169	0.14884
2.183	0.1164	7.17	0.08396
2.184	0.14884	7.171	0.14884
2.185	0.1164	7.172	0.21373
2.186	0.18129	7.173	0.24618
2.187	0.21373	7.174	0.1164
2.188	0.24618	7.175	0.01907
2.189	0.18129	7.176	-0.01338
2.19	0.24618	7.177	-0.14315
2.191	0.14884	7.178	-0.14315
2.192	0.05151	7.179	-0.14315
2.193	0.18129	7.18	-0.07826
2.194	0.05151	7.181	-0.27293
2.195	0.08396	7.182	-0.20804
2.196	0.08396	7.183	-0.14315
2.197	0.18129	7.184	-0.24048
2.198	0.21373	7.185	-0.1756
2.199	0.18129	7.186	-0.07826
2.2	0.18129	7.187	-0.07826
2.201	0.21373	7.188	0.05151
2.202	0.14884	7.189	0.21373
2.203	0.1164	7.19	0.24618
2.204	0.1164	7.191	0.24618
2.205	0.05151	7.192	-0.01338
2.206	0.27862	7.193	0.01907
2.207	0.14884	7.194	-0.01338
2.208	0.14884	7.195	-0.07826
2.209	0.14884	7.196	-0.04582
2.21	0.18129	7.197	-0.14315
2.211	0.18129	7.198	-0.20804
2.212	0.14884	7.199	-0.33782
2.213	0.18129	7.2	-0.20804
2.214	0.1164	7.201	-0.24048
2.215	0.05151	7.202	-0.20804
2.216	0.05151	7.203	-0.14315
2.217	0.05151	7.204	-0.1756
2.218	0.08396	7.205	-0.07826
2.219	0.24618	7.206	-0.07826
2.22	0.08396	7.207	0.05151
2.221	0.1164	7.208	0.21373
2.222	0.1164	7.209	0.05151
2.223	0.14884	7.21	0.05151
2.224	0.1164	7.211	0.18129
2.225	0.1164	7.212	0.18129
2.226	0.08396	7.213	0.1164
2.227	0.21373	7.214	0.1164
2.228	0.14884	7.215	0.01907
2.229	0.1164	7.216	-0.30537
2.23	0.14884	7.217	-0.14315
2.231	0.08396	7.218	-0.14315
2.232	0.14884	7.219	-0.37026
2.233	0.08396	7.22	-0.20804
2.234	0.05151	7.221	-0.30537
2.235	0.08396	7.222	-0.27293
2.236	0.05151	7.223	-0.27293
2.237	0.08396	7.224	-0.20804
2.238	0.14884	7.225	-0.11071
2.239	0.1164	7.226	0.01907
2.24	0.21373	7.227	-0.04582
2.241	0.1164	7.228	0.08396
2.242	0.08396	7.229	0.05151
2.243	0.18129	7.23	0.1164
2.244	0.05151	7.231	0.18129
2.245	0.08396	7.232	0.18129
2.246	0.1164	7.233	0.18129
2.247	0.14884	7.234	0.1164
2.248	0.1164	7.235	-0.14315
2.249	0.1164	7.236	0.01907
2.25	0.18129	7.237	0.01907
2.251	0.21373	7.238	-0.07826
2.252	0.18129	7.239	-0.20804
2.253	0.1164	7.24	-0.24048
2.254	0.14884	7.241	-0.33782
2.255	-0.01338	7.242	-0.27293
2.256	0.21373	7.243	-0.20804
2.257	0.08396	7.244	-0.24048
2.258	0.05151	7.245	-0.24048
2.259	0.05151	7.246	-0.04582
2.26	0.14884	7.247	-0.04582
2.261	0.14884	7.248	0.01907
2.262	0.18129	7.249	0.08396
2.263	0.14884	7.25	0.18129
2.264	0.05151	7.251	0.21373
2.265	0.08396	7.252	0.14884
2.266	0.05151	7.253	0.18129
2.267	0.1164	7.254	0.18129
2.268	0.05151	7.255	0.01907
2.269	0.18129	7.256	-0.11071
2.27	0.08396	7.257	-0.01338
2.271	0.1164	7.258	-0.14315
2.272	0.1164	7.259	-0.1756
2.273	0.08396	7.26	-0.14315
2.274	0.1164	7.261	-0.27293
2.275	0.14884	7.262	-0.27293
2.276	0.14884	7.263	-0.30537
2.277	-0.07826	7.264	-0.20804
2.278	0.01907	7.265	-0.07826
2.279	0.05151	7.266	-0.14315
2.28	0.05151	7.267	0.1164
2.281	0.05151	7.268	0.14884
2.282	0.1164	7.269	0.14884
2.283	0.1164	7.27	0.14884
2.284	0.08396	7.271	0.14884
2.285	0.01907	7.272	0.21373
2.286	0.08396	7.273	0.05151
2.287	0.1164	7.274	0.1164
2.288	0.1164	7.275	-0.04582
2.289	0.1164	7.276	0.01907
2.29	-0.11071	7.277	-0.11071
2.291	0.14884	7.278	-0.20804
2.292	0.08396	7.279	-0.14315
2.293	0.1164	7.28	-0.20804
2.294	0.05151	7.281	-0.33782
2.295	0.08396	7.282	-0.20804
2.296	0.05151	7.283	-0.11071
2.297	0.14884	7.284	-0.20804
2.298	-0.04582	7.285	-0.1756
2.299	0.01907	7.286	-0.11071
2.3	0.08396	7.287	-0.07826
2.301	0.05151	7.288	0.14884
2.302	0.08396	7.289	0.1164
2.303	0.14884	7.29	0.21373
2.304	0.18129	7.291	0.24618
2.305	0.18129	7.292	0.21373
2.306	0.18129	7.293	0.1164
2.307	0.1164	7.294	0.05151
2.308	0.01907	7.295	0.05151
2.309	0.05151	7.296	-0.01338
2.31	0.08396	7.297	-0.11071
2.311	0.08396	7.298	-0.14315
2.312	0.05151	7.299	-0.24048
2.313	0.1164	7.3	-0.27293
2.314	0.18129	7.301	-0.30537
2.315	0.1164	7.302	-0.24048
2.316	0.1164	7.303	-0.07826
2.317	0.1164	7.304	-0.20804
2.318	0.05151	7.305	-0.11071
2.319	0.24618	7.306	-0.01338
2.32	-0.01338	7.307	0.01907
2.321	-0.01338	7.308	0.05151
2.322	0.1164	7.309	0.14884
2.323	0.01907	7.31	0.31106
2.324	0.14884	7.311	0.01907
2.325	0.08396	7.312	0.18129
2.326	0.18129	7.313	0.08396
2.327	0.18129	7.314	0.05151
2.328	0.14884	7.315	-0.04582
2.329	0.1164	7.316	-0.01338
2.33	0.1164	7.317	-0.01338
2.331	0.05151	7.318	-0.14315
2.332	0.08396	7.319	-0.1756
2.333	0.1164	7.32	-0.24048
2.334	0.01907	7.321	-0.33782
2.335	0.21373	7.322	-0.20804
2.336	0.08396	7.323	-0.24048
2.337	0.08396	7.324	-0.20804
2.338	0.01907	7.325	-0.07826
2.339	0.01907	7.326	-0.01338
2.34	0.05151	7.327	0.01907
2.341	0.05151	7.328	0.1164
2.342	0.14884	7.329	0.1164
2.343	0.05151	7.33	0.37595
2.344	0.1164	7.331	0.14884
2.345	0.18129	7.332	0.08396
2.346	0.18129	7.333	0.24618
2.347	0.08396	7.334	0.14884
2.348	0.18129	7.335	0.05151
2.349	0.05151	7.336	-0.04582
2.35	-0.01338	7.337	-0.11071
2.351	0.01907	7.338	-0.20804
2.352	0.08396	7.339	-0.30537
2.353	0.08396	7.34	-0.37026
2.354	0.08396	7.341	-0.14315
2.355	0.21373	7.342	-0.27293
2.356	-0.07826	7.343	-0.20804
2.357	0.14884	7.344	-0.07826
2.358	0.08396	7.345	-0.1756
2.359	0.05151	7.346	-0.11071
2.36	0.05151	7.347	-0.04582
2.361	0.05151	7.348	0.05151
2.362	0.05151	7.349	0.21373
2.363	0.01907	7.35	0.18129
2.364	0.18129	7.351	0.27862
2.365	0.14884	7.352	0.08396
2.366	0.1164	7.353	0.05151
2.367	0.08396	7.354	0.05151
2.368	0.1164	7.355	-0.04582
2.369	-0.01338	7.356	-0.01338
2.37	0.08396	7.357	-0.07826
2.371	0.08396	7.358	-0.14315
2.372	0.1164	7.359	-0.24048
2.373	0.05151	7.36	-0.46759
2.374	0.05151	7.361	-0.27293
2.375	0.08396	7.362	-0.20804
2.376	0.08396	7.363	-0.37026
2.377	0.18129	7.364	-0.27293
2.378	0.08396	7.365	-0.24048
2.379	0.08396	7.366	-0.1756
2.38	0.05151	7.367	-0.14315
2.381	0.01907	7.368	-0.01338
2.382	0.08396	7.369	0.08396
2.383	0.05151	7.37	0.18129
2.384	0.18129	7.371	0.05151
2.385	0.34351	7.372	0.1164
2.386	0.18129	7.373	0.05151
2.387	0.08396	7.374	-0.04582
2.388	0.08396	7.375	-0.04582
2.389	0.08396	7.376	-0.07826
2.39	0.08396	7.377	-0.11071
2.391	0.05151	7.378	-0.14315
2.392	0.05151	7.379	-0.24048
2.393	0.01907	7.38	-0.30537
2.394	0.08396	7.381	-0.33782
2.395	0.1164	7.382	-0.30537
2.396	0.18129	7.383	-0.33782
2.397	0.1164	7.384	-0.20804
2.398	0.05151	7.385	-0.07826
2.399	0.08396	7.386	-0.07826
2.4	-0.04582	7.387	0.05151
2.401	0.08396	7.388	0.01907
2.402	-0.01338	7.389	0.08396
2.403	-0.01338	7.39	0.31106
2.404	0.01907	7.391	0.1164
2.405	0.14884	7.392	0.1164
2.406	0.05151	7.393	0.14884
2.407	0.1164	7.394	0.08396
2.408	0.18129	7.395	0.01907
2.409	0.08396	7.396	-0.04582
2.41	0.1164	7.397	-0.11071
2.411	0.05151	7.398	-0.20804
2.412	0.08396	7.399	-0.30537
2.413	-0.04582	7.4	-0.37026
2.414	-0.04582	7.401	-0.20804
2.415	0.08396	7.402	-0.27293
2.416	0.01907	7.403	-0.24048
2.417	0.01907	7.404	-0.14315
2.418	0.08396	7.405	-0.14315
2.419	0.08396	7.406	-0.11071
2.42	0.08396	7.407	-0.07826
2.421	0.1164	7.408	-0.04582
2.422	-0.01338	7.409	0.05151
2.423	0.08396	7.41	0.14884
2.424	0.1164	7.411	0.18129
2.425	0.14884	7.412	0.18129
2.426	0.1164	7.413	0.1164
2.427	0.21373	7.414	0.1164
2.428	0.1164	7.415	0.01907
2.429	0.01907	7.416	-0.04582
2.43	0.1164	7.417	0.1164
2.431	0.05151	7.418	-0.1756
2.432	0.05151	7.419	-0.30537
2.433	0.01907	7.42	-0.20804
2.434	0.08396	7.421	-0.27293
2.435	0.05151	7.422	-0.20804
2.436	0.1164	7.423	-0.1756
2.437	0.14884	7.424	-0.14315
2.438	0.14884	7.425	-0.07826
2.439	0.08396	7.426	-0.07826
2.44	0.05151	7.427	-0.11071
2.441	0.1164	7.428	0.08396
2.442	-0.04582	7.429	0.01907
2.443	0.21373	7.43	0.1164
2.444	0.05151	7.431	0.18129
2.445	0.1164	7.432	0.18129
2.446	0.1164	7.433	0.1164
2.447	0.14884	7.434	0.01907
2.448	0.1164	7.435	-0.01338
2.449	0.1164	7.436	0.18129
2.45	0.18129	7.437	-0.14315
2.451	0.01907	7.438	-0.27293
2.452	0.08396	7.439	-0.11071
2.453	-0.01338	7.44	-0.24048
2.454	0.08396	7.441	-0.20804
2.455	-0.07826	7.442	-0.1756
2.456	0.14884	7.443	-0.20804
2.457	0.1164	7.444	-0.20804
2.458	-0.01338	7.445	-0.1756
2.459	0.08396	7.446	-0.11071
2.46	0.08396	7.447	0.01907
2.461	0.05151	7.448	0.01907
2.462	0.05151	7.449	0.18129
2.463	0.1164	7.45	0.21373
2.464	-0.14315	7.451	0.18129
2.465	0.14884	7.452	0.14884
2.466	0.1164	7.453	0.08396
2.467	0.1164	7.454	0.08396
2.468	0.08396	7.455	0.18129
2.469	0.05151	7.456	-0.04582
2.47	0.05151	7.457	-0.11071
2.471	-0.07826	7.458	-0.20804
2.472	0.01907	7.459	-0.27293
2.473	0.1164	7.46	-0.24048
2.474	0.01907	7.461	-0.14315
2.475	0.05151	7.462	-0.27293
2.476	0.1164	7.463	-0.20804
2.477	-0.07826	7.464	-0.20804
2.478	0.1164	7.465	-0.27293
2.479	0.1164	7.466	-0.20804
2.48	0.1164	7.467	0.01907
2.481	0.05151	7.468	0.14884
2.482	0.01907	7.469	0.21373
2.483	0.01907	7.47	0.24618
2.484	0.08396	7.471	0.18129
2.485	-0.01338	7.472	0.08396
2.486	0.08396	7.473	0.08396
2.487	0.14884	7.474	0.21373
2.488	0.1164	7.475	-0.04582
2.489	0.14884	7.476	-0.07826
2.49	0.08396	7.477	-0.01338
2.491	0.08396	7.478	-0.20804
2.492	0.05151	7.479	-0.1756
2.493	0.01907	7.48	-0.20804
2.494	0.05151	7.481	-0.24048
2.495	0.01907	7.482	-0.20804
2.496	0.05151	7.483	-0.24048
2.497	0.08396	7.484	-0.27293
2.498	0.08396	7.485	-0.1756
2.499	0.08396	7.486	-0.04582
2.5	0.14884	7.487	-0.01338
2.501	-0.04582	7.488	0.1164
2.502	0.1164	7.489	0.21373
2.503	0.1164	7.49	0.05151
2.504	0.1164	7.491	0.1164
2.505	0.08396	7.492	0.24618
2.506	0.1164	7.493	0.21373
2.507	0.08396	7.494	0.05151
2.508	0.01907	7.495	-0.01338
2.509	0.01907	7.496	-0.01338
2.51	0.08396	7.497	-0.14315
2.511	0.08396	7.498	-0.14315
2.512	0.05151	7.499	-0.14315
2.513	0.1164	7.5	-0.20804
2.514	-0.07826	7.501	-0.37026
2.515	0.08396	7.502	-0.24048
2.516	0.14884	7.503	-0.1756
2.517	0.08396	7.504	-0.30537
2.518	0.05151	7.505	-0.11071
2.519	0.08396	7.506	-0.04582
2.52	-0.01338	7.507	-0.04582
2.521	0.05151	7.508	0.14884
2.522	0.05151	7.509	0.05151
2.523	0.08396	7.51	0.18129
2.524	0.1164	7.511	0.21373
2.525	0.18129	7.512	0.08396
2.526	0.1164	7.513	0.18129
2.527	0.1164	7.514	0.1164
2.528	0.14884	7.515	0.08396
2.529	-0.01338	7.516	-0.01338
2.53	0.1164	7.517	-0.07826
2.531	0.01907	7.518	-0.20804
2.532	0.01907	7.519	-0.27293
2.533	-0.04582	7.52	-0.07826
2.534	0.1164	7.521	-0.1756
2.535	0.18129	7.522	-0.07826
2.536	0.08396	7.523	-0.1756
2.537	0.08396	7.524	-0.14315
2.538	0.1164	7.525	-0.14315
2.539	0.08396	7.526	-0.14315
2.54	0.01907	7.527	-0.04582
2.541	0.01907	7.528	0.1164
2.542	-0.01338	7.529	0.14884
2.543	0.08396	7.53	0.08396
2.544	0.14884	7.531	0.21373
2.545	0.14884	7.532	0.18129
2.546	0.08396	7.533	0.21373
2.547	0.1164	7.534	0.14884
2.548	-0.07826	7.535	0.1164
2.549	0.08396	7.536	-0.01338
2.55	0.08396	7.537	-0.11071
2.551	0.01907	7.538	-0.20804
2.552	0.01907	7.539	-0.1756
2.553	0.01907	7.54	-0.24048
2.554	-0.01338	7.541	-0.20804
2.555	0.1164	7.542	-0.30537
2.556	-0.11071	7.543	-0.11071
2.557	0.08396	7.544	-0.07826
2.558	0.08396	7.545	-0.11071
2.559	0.05151	7.546	-0.04582
2.56	0.05151	7.547	0.01907
2.561	0.05151	7.548	0.05151
2.562	0.05151	7.549	0.05151
2.563	0.01907	7.55	0.37595
2.564	0.01907	7.551	0.27862
2.565	0.1164	7.552	0.31106
2.566	0.05151	7.553	0.21373
2.567	0.01907	7.554	0.1164
2.568	0.1164	7.555	-0.01338
2.569	0.18129	7.556	-0.14315
2.57	0.08396	7.557	-0.1756
2.571	0.1164	7.558	-0.11071
2.572	-0.07826	7.559	-0.1756
2.573	0.05151	7.56	-0.14315
2.574	0.05151	7.561	-0.4027
2.575	0.08396	7.562	-0.1756
2.576	0.01907	7.563	-0.27293
2.577	0.24618	7.564	-0.24048
2.578	0.05151	7.565	-0.11071
2.579	0.01907	7.566	0.01907
2.58	0.01907	7.567	0.08396
[truncated: 2,044 more rows]

## Sheet: Fig. 2e
Left		Right
Time (s)	Short-circuit current (nA)	Time (s)	Short-circuit current (nA)
0.583	0.05151	5.586	0.05151
0.584	0.01907	5.587	0.14884
0.585	-0.01338	5.588	0.1164
0.586	0.05151	5.589	0.08396
0.587	0.08396	5.59	-0.14315
0.588	0.18129	5.591	0.05151
0.589	0.1164	5.592	0.01907
0.59	0.14884	5.593	-0.01338
0.591	0.08396	5.594	0.05151
0.592	0.01907	5.595	0.01907
0.593	-0.01338	5.596	-0.04582
0.594	0.01907	5.597	0.08396
0.595	0.05151	5.598	0.08396
0.596	0.08396	5.599	0.1164
0.597	0.1164	5.6	0.08396
0.598	0.08396	5.601	0.08396
0.599	0.01907	5.602	0.01907
0.6	0.08396	5.603	0.05151
0.601	0.05151	5.604	0.08396
0.602	0.05151	5.605	0.01907
0.603	0.08396	5.606	0.24618
0.604	0.1164	5.607	0.05151
0.605	0.1164	5.608	0.08396
0.606	0.1164	5.609	0.08396
0.607	0.1164	5.61	0.05151
0.608	0.08396	5.611	-0.01338
0.609	0.14884	5.612	0.05151
0.61	0.05151	5.613	0.1164
0.611	0.1164	5.614	0.08396
0.612	0.05151	5.615	0.05151
0.613	0.01907	5.616	0.1164
0.614	-0.01338	5.617	-0.01338
0.615	0.08396	5.618	0.08396
0.616	0.05151	5.619	-0.04582
0.617	0.08396	5.62	0.05151
0.618	0.1164	5.621	0.1164
0.619	0.1164	5.622	0.05151
0.62	0.1164	5.623	0.08396
0.621	0.05151	5.624	0.08396
0.622	0.05151	5.625	0.14884
0.623	0.14884	5.626	0.05151
0.624	0.1164	5.627	0.08396
0.625	0.1164	5.628	0.1164
0.626	0.1164	5.629	0.05151
0.627	0.1164	5.63	-0.01338
0.628	0.08396	5.631	0.01907
0.629	0.14884	5.632	0.05151
0.63	0.08396	5.633	0.05151
0.631	0.01907	5.634	0.18129
0.632	0.08396	5.635	-0.01338
0.633	0.08396	5.636	0.08396
0.634	0.08396	5.637	0.05151
0.635	0.08396	5.638	0.05151
0.636	0.05151	5.639	-0.11071
0.637	-0.11071	5.64	0.05151
0.638	0.1164	5.641	0.05151
0.639	0.14884	5.642	-0.01338
0.64	0.08396	5.643	0.01907
0.641	0.05151	5.644	0.08396
0.642	0.05151	5.645	0.1164
0.643	-0.01338	5.646	0.1164
0.644	0.05151	5.647	0.18129
0.645	-0.04582	5.648	-0.04582
0.646	0.05151	5.649	0.05151
0.647	0.1164	5.65	0.05151
0.648	0.1164	5.651	-0.01338
0.649	0.1164	5.652	-0.01338
0.65	0.08396	5.653	0.01907
0.651	0.08396	5.654	0.05151
0.652	-0.04582	5.655	0.1164
0.653	0.14884	5.656	0.05151
0.654	0.08396	5.657	0.05151
0.655	0.01907	5.658	0.05151
0.656	0.05151	5.659	0.08396
0.657	0.05151	5.66	0.01907
0.658	-0.07826	5.661	0.14884
0.659	0.08396	5.662	0.01907
0.66	0.01907	5.663	0.01907
0.661	0.1164	5.664	0.1164
0.662	0.08396	5.665	0.1164
0.663	0.01907	5.666	0.08396
0.664	0.01907	5.667	0.05151
0.665	0.14884	5.668	0.1164
0.666	-0.07826	5.669	0.14884
0.667	0.08396	5.67	0.08396
0.668	0.14884	5.671	0.08396
0.669	0.1164	5.672	0.1164
0.67	0.1164	5.673	0.01907
0.671	0.08396	5.674	0.05151
0.672	-0.01338	5.675	0.05151
0.673	-0.01338	5.676	-0.04582
0.674	-0.01338	5.677	0.08396
0.675	0.05151	5.678	0.08396
0.676	0.08396	5.679	0.05151
0.677	0.05151	5.68	0.01907
0.678	0.14884	5.681	0.05151
0.679	-0.1756	5.682	0.01907
0.68	0.08396	5.683	0.05151
0.681	0.05151	5.684	0.14884
0.682	0.05151	5.685	0.01907
0.683	0.01907	5.686	0.1164
0.684	0.01907	5.687	0.1164
0.685	0.01907	5.688	0.14884
0.686	0.05151	5.689	0.05151
0.687	0.18129	5.69	0.14884
0.688	0.1164	5.691	0.01907
0.689	0.14884	5.692	-0.04582
0.69	0.05151	5.693	0.05151
0.691	0.08396	5.694	0.01907
0.692	0.05151	5.695	0.08396
0.693	0.14884	5.696	-0.01338
0.694	-0.07826	5.697	0.1164
0.695	0.14884	5.698	-0.01338
0.696	0.08396	5.699	0.01907
0.697	0.1164	5.7	0.1164
0.698	0.08396	5.701	0.08396
0.699	0.08396	5.702	0.05151
0.7	-0.11071	5.703	0.01907
0.701	0.08396	5.704	0.08396
0.702	0.01907	5.705	0.08396
0.703	0.05151	5.706	0.14884
0.704	0.01907	5.707	0.14884
0.705	0.08396	5.708	0.05151
0.706	0.08396	5.709	0.05151
0.707	0.18129	5.71	0.01907
0.708	0.18129	5.711	-0.04582
0.709	0.1164	5.712	-0.11071
0.71	0.1164	5.713	-0.04582
0.711	0.08396	5.714	0.01907
0.712	0.05151	5.715	0.01907
0.713	0.05151	5.716	0.1164
0.714	0.01907	5.717	0.08396
0.715	-0.04582	5.718	0.08396
0.716	0.21373	5.719	-0.14315
0.717	0.1164	5.72	0.08396
0.718	0.01907	5.721	0.08396
0.719	0.05151	5.722	0.1164
0.72	0.05151	5.723	-0.01338
0.721	0.05151	5.724	0.01907
0.722	0.08396	5.725	0.05151
0.723	0.1164	5.726	0.01907
0.724	0.05151	5.727	0.24618
0.725	0.05151	5.728	0.08396
0.726	0.14884	5.729	0.05151
0.727	0.05151	5.73	-0.01338
0.728	0.01907	5.731	0.05151
0.729	0.24618	5.732	0.01907
0.73	0.05151	5.733	0.05151
0.731	0.05151	5.734	0.05151
0.732	0.05151	5.735	-0.07826
0.733	0.08396	5.736	0.05151
0.734	0.08396	5.737	0.1164
0.735	0.08396	5.738	0.08396
0.736	0.05151	5.739	0.05151
0.737	0.05151	5.74	0.01907
0.738	0.05151	5.741	0.08396
0.739	0.05151	5.742	-0.01338
0.74	-0.01338	5.743	0.21373
0.741	0.05151	5.744	0.08396
0.742	0.08396	5.745	-0.01338
0.743	0.08396	5.746	0.01907
0.744	0.14884	5.747	0.08396
0.745	0.05151	5.748	0.08396
0.746	0.08396	5.749	0.08396
0.747	0.1164	5.75	0.1164
0.748	0.08396	5.751	0.05151
0.749	0.05151	5.752	0.01907
0.75	0.14884	5.753	0.01907
0.751	0.01907	5.754	0.08396
0.752	-0.04582	5.755	-0.01338
0.753	-0.01338	5.756	-0.01338
0.754	0.05151	5.757	0.08396
0.755	0.14884	5.758	0.05151
0.756	0.08396	5.759	0.05151
0.757	0.18129	5.76	0.05151
0.758	0.01907	5.761	0.05151
0.759	0.05151	5.762	0.01907
0.76	0.01907	5.763	0.05151
0.761	0.01907	5.764	0.05151
0.762	0.01907	5.765	0.01907
0.763	0.08396	5.766	0.05151
0.764	0.08396	5.767	0.08396
0.765	0.08396	5.768	0.1164
0.766	0.01907	5.769	0.1164
0.767	0.08396	5.77	0.08396
0.768	0.08396	5.771	0.08396
0.769	0.08396	5.772	0.1164
0.77	0.01907	5.773	0.05151
0.771	-0.01338	5.774	-0.01338
0.772	0.05151	5.775	-0.04582
0.773	0.05151	5.776	-0.01338
0.774	0.08396	5.777	0.01907
0.775	-0.04582	5.778	0.05151
0.776	0.01907	5.779	0.05151
0.777	-0.04582	5.78	0.08396
0.778	0.05151	5.781	0.08396
0.779	0.08396	5.782	0.05151
0.78	0.01907	5.783	0.05151
0.781	0.1164	5.784	0.01907
0.782	0.21373	5.785	-0.01338
0.783	0.05151	5.786	-0.01338
0.784	0.1164	5.787	0.14884
0.785	0.05151	5.788	0.05151
0.786	0.01907	5.789	0.21373
0.787	0.1164	5.79	0.14884
0.788	0.01907	5.791	0.08396
0.789	0.05151	5.792	-0.01338
0.79	0.05151	5.793	0.1164
0.791	0.08396	5.794	0.01907
0.792	0.08396	5.795	-0.01338
0.793	0.08396	5.796	0.08396
0.794	0.1164	5.797	0.01907
0.795	0.1164	5.798	0.1164
0.796	0.01907	5.799	-0.01338
0.797	0.05151	5.8	0.01907
0.798	0.05151	5.801	0.05151
0.799	-0.01338	5.802	0.01907
0.8	0.21373	5.803	0.08396
0.801	0.14884	5.804	0.05151
0.802	0.08396	5.805	0.05151
0.803	0.08396	5.806	0.05151
0.804	0.08396	5.807	0.1164
0.805	0.08396	5.808	0.1164
0.806	0.14884	5.809	0.18129
0.807	0.05151	5.81	0.08396
0.808	0.1164	5.811	0.01907
0.809	0.05151	5.812	0.05151
0.81	0.01907	5.813	0.01907
0.811	0.05151	5.814	-0.01338
0.812	0.05151	5.815	-0.01338
0.813	0.05151	5.816	-0.04582
0.814	0.05151	5.817	-0.01338
0.815	0.05151	5.818	0.05151
0.816	0.08396	5.819	-0.04582
0.817	0.05151	5.82	-0.01338
0.818	0.05151	5.821	0.01907
0.819	0.14884	5.822	0.05151
0.82	-0.04582	5.823	0.05151
0.821	0.21373	5.824	0.1164
0.822	0.08396	5.825	0.01907
0.823	0.01907	5.826	0.08396
0.824	0.18129	5.827	0.08396
0.825	0.08396	5.828	0.1164
0.826	0.05151	5.829	0.05151
0.827	0.01907	5.83	0.1164
0.828	0.1164	5.831	0.08396
0.829	0.1164	5.832	-0.11071
0.83	0.05151	5.833	0.05151
0.831	0.1164	5.834	-0.01338
0.832	0.01907	5.835	0.05151
0.833	-0.14315	5.836	0.01907
0.834	-0.1756	5.837	0.08396
0.835	-0.30537	5.838	0.05151
0.836	-0.46759	5.839	0.08396
0.837	-0.4027	5.84	0.01907
0.838	-0.56492	5.841	0.08396
0.839	-0.62981	5.842	0.18129
0.84	-0.6947	5.843	0.05151
0.841	-0.79203	5.844	0.1164
0.842	-0.95425	5.845	0.08396
0.843	-0.92181	5.846	0.21373
0.844	-1.05158	5.847	0.08396
0.845	-1.2138	5.848	0.08396
0.846	-1.44091	5.849	0.08396
0.847	-1.66802	5.85	0.05151
0.848	-1.89513	5.851	-0.01338
0.849	-2.15468	5.852	-0.14315
0.85	-2.15468	5.853	-0.20804
0.851	-2.73867	5.854	-0.30537
0.852	-3.19288	5.855	-0.27293
0.853	-3.77687	5.856	-0.33782
0.854	-4.36087	5.857	-0.46759
0.855	-5.4964	5.858	-0.53248
0.856	-6.89149	5.859	-0.66226
0.857	-9.45456	5.86	-0.6947
0.858	-13.8345	5.861	-0.72714
0.859	-21.5886	5.862	-1.01914
0.86	-29.5374	5.863	-1.05158
0.861	-34.5662	5.864	-1.2138
0.862	-43.2287	5.865	-1.2138
0.863	-50.6908	5.866	-1.44091
0.864	-62.8897	5.867	-1.60313
0.865	-71.9741	5.868	-1.76535
0.866	-69.9301	5.869	-2.08979
0.867	-64.9662	5.87	-2.25201
0.868	-58.3152	5.871	-2.57645
0.869	-49.1984	5.872	-3.03066
0.87	-39.7248	5.873	-3.32266
0.871	-31.0947	5.874	-4.06887
0.872	-22.3348	5.875	-4.62042
0.873	-15.846	5.876	-6.40483
0.874	-11.0768	5.877	-7.57282
0.875	-8.15681	5.878	-11.823
0.876	-7.05371	5.879	-16.8193
0.877	-6.85905	5.88	-26.2281
0.878	-7.50793	5.881	-31.4191
0.879	-8.35147	5.882	-38.8488
0.88	-8.90302	5.883	-46.2784
0.881	-9.09768	5.884	-55.6547
0.882	-8.83813	5.885	-65.7448
0.883	-8.51369	5.886	-72.558
0.884	-7.86481	5.887	-71.455
0.885	-7.1186	5.888	-64.9986
0.886	-6.37239	5.889	-54.4868
0.887	-5.72351	5.89	-43.3909
0.888	-5.30174	5.891	-33.9173
0.889	-5.04219	5.892	-24.5734
0.89	-5.20441	5.893	-17.6304
0.891	-5.04219	5.894	-12.4394
0.892	-4.78264	5.895	-9.00035
0.893	-5.10708	5.896	-7.57282
0.894	-4.94486	5.897	-7.31326
0.895	-4.91241	5.898	-7.50793
0.896	-4.6853	5.899	-8.02703
0.897	-4.42575	5.9	-8.41636
0.898	-4.13376	5.901	-8.31903
0.899	-4.10131	5.902	-7.83237
0.9	-3.6471	5.903	-7.4106
0.901	-3.38755	5.904	-6.69683
0.902	-2.93333	5.905	-6.43728
0.903	-2.70622	5.906	-6.24261
0.904	-2.44667	5.907	-6.11284
0.905	-2.25201	5.908	-5.95062
0.906	-2.0249	5.909	-5.85329
0.907	-2.12223	5.91	-5.7884
0.908	-1.99246	5.911	-5.62618
0.909	-1.99246	5.912	-5.39907
0.91	-1.92757	5.913	-5.39907
0.911	-1.96001	5.914	-5.2693
0.912	-1.86268	5.915	-5.10708
0.913	-1.92757	5.916	-4.84752
0.914	-1.70046	5.917	-4.65286
0.915	-1.66802	5.918	-4.36087
0.916	-1.60313	5.919	-3.84176
0.917	-1.60313	5.92	-3.48488
0.918	-1.63557	5.921	-3.09555
0.919	-1.70046	5.922	-2.73867
0.92	-1.53824	5.923	-2.47912
0.921	-1.5058	5.924	-2.25201
0.922	-1.60313	5.925	-2.12223
0.923	-1.53824	5.926	-2.12223
0.924	-1.60313	5.927	-2.0249
0.925	-1.44091	5.928	-1.92757
0.926	-1.40847	5.929	-2.0249
0.927	-1.31113	5.93	-1.96001
0.928	-1.24625	5.931	-1.96001
0.929	-1.24625	5.932	-1.96001
0.93	-1.18136	5.933	-1.92757
0.931	-1.18136	5.934	-1.86268
0.932	-1.24625	5.935	-1.79779
0.933	-1.05158	5.936	-1.70046
0.934	-1.01914	5.937	-1.76535
0.935	-1.05158	5.938	-1.5058
0.936	-1.05158	5.939	-1.73291
0.937	-1.14891	5.94	-1.60313
0.938	-1.05158	5.941	-1.60313
0.939	-1.14891	5.942	-1.53824
0.94	-1.05158	5.943	-1.57069
0.941	-0.92181	5.944	-1.44091
0.942	-0.88936	5.945	-1.57069
0.943	-1.01914	5.946	-1.57069
0.944	-0.92181	5.947	-1.40847
0.945	-0.85692	5.948	-1.31113
0.946	-0.79203	5.949	-1.18136
0.947	-0.82448	5.95	-1.24625
0.948	-0.85692	5.951	-1.01914
0.949	-0.82448	5.952	-1.14891
0.95	-0.82448	5.953	-1.18136
0.951	-0.85692	5.954	-1.11647
0.952	-0.82448	5.955	-1.11647
0.953	-0.88936	5.956	-1.11647
0.954	-0.82448	5.957	-1.11647
0.955	-0.79203	5.958	-1.11647
0.956	-0.75959	5.959	-1.01914
0.957	-0.75959	5.96	-0.95425
0.958	-0.6947	5.961	-0.88936
0.959	-0.79203	5.962	-0.88936
0.96	-0.82448	5.963	-0.92181
0.961	-0.79203	5.964	-0.79203
0.962	-0.6947	5.965	-0.92181
0.963	-0.6947	5.966	-0.92181
0.964	-0.56492	5.967	-0.88936
0.965	-0.59737	5.968	-0.85692
0.966	-0.56492	5.969	-0.82448
0.967	-0.59737	5.97	-0.79203
0.968	-0.66226	5.971	-0.88936
0.969	-0.56492	5.972	-0.88936
0.97	-0.59737	5.973	-0.79203
0.971	-0.62981	5.974	-0.79203
0.972	-0.53248	5.975	-0.72714
0.973	-0.50004	5.976	-0.82448
0.974	-0.46759	5.977	-0.72714
0.975	-0.43515	5.978	-0.82448
0.976	-0.43515	5.979	-0.79203
0.977	-0.37026	5.98	-0.75959
0.978	-0.4027	5.981	-0.6947
0.979	-0.27293	5.982	-0.66226
0.98	-0.4027	5.983	-0.62981
0.981	-0.46759	5.984	-0.53248
0.982	-0.33782	5.985	-0.56492
0.983	-0.27293	5.986	-0.66226
0.984	-0.1756	5.987	-0.75959
0.985	-0.30537	5.988	-0.72714
0.986	-0.24048	5.989	-0.59737
0.987	-0.24048	5.99	-0.62981
0.988	-0.1756	5.991	-0.59737
0.989	0.08396	5.992	-0.50004
0.99	0.08396	5.993	-0.59737
0.991	0.24618	5.994	-0.46759
0.992	0.4084	5.995	-0.50004
0.993	0.66795	5.996	-0.43515
0.994	0.95994	5.997	-0.46759
0.995	1.15461	5.998	-0.33782
0.996	1.70615	5.999	-0.33782
0.997	2.16037	6	-0.30537
0.998	2.71192	6.001	-0.1756
0.999	3.32835	6.002	-0.27293
1	4.23678	6.003	-0.1756
1.001	4.78833	6.004	-0.33782
1.002	5.14521	6.005	-0.33782
1.003	5.40476	6.006	-0.30537
1.004	5.79409	6.007	-0.24048
1.005	6.47541	6.008	-0.20804
1.006	6.63763	6.009	-0.1756
1.007	7.28651	6.01	-0.1756
1.008	8.55183	6.011	-0.04582
1.009	10.2713	6.012	-0.07826
1.01	13.678	6.013	0.24618
1.011	18.6743	6.014	0.27862
1.012	26.9151	6.015	0.73284
1.013	38.5625	6.016	1.15461
1.014	51.2805	6.017	1.83593
1.015	62.5061	6.018	2.51725
1.016	72.6286	6.019	3.65279
1.017	78.8903	6.02	5.27499
1.018	79.8636	6.021	6.8323
1.019	78.209	6.022	7.90295
1.02	73.7641	6.023	8.74649
1.021	69.3193	6.024	8.32472
1.022	62.7981	6.025	7.80562
1.023	51.8969	6.026	6.92963
1.024	41.4824	6.027	6.15097
1.025	33.5986	6.028	5.7292
1.026	26.7853	6.029	6.37808
1.027	21.5618	6.03	8.55183
1.028	17.5064	6.031	12.8344
1.029	14.4242	6.032	19.8099
1.03	12.1855	6.033	31.7817
1.031	10.1416	6.034	45.1161
1.032	8.61671	6.035	58.1586
1.033	7.28651	6.036	68.4433
1.034	6.21586	6.037	76.6517
1.035	5.40476	6.038	79.9609
1.036	4.78833	6.039	80.0258
1.037	4.33411	6.04	76.7165
1.038	3.91234	6.041	72.2717
1.039	3.5879	6.042	67.4051
1.04	3.32835	6.043	57.2177
1.041	3.0688	6.044	45.3433
1.042	2.84169	6.045	36.0318
1.043	2.51725	6.046	29.0564
1.044	2.35503	6.047	23.2489
1.045	2.09548	6.048	18.8041
1.046	1.86837	6.049	15.3975
1.047	1.64127	6.05	12.7047
1.048	1.4466	6.051	10.5309
1.049	1.31683	6.052	8.90871
1.05	1.02483	6.053	7.61095
1.051	0.73284	6.054	6.50786
1.052	0.50573	6.055	5.59943
1.053	0.4084	6.056	5.01544
1.054	0.34351	6.057	4.52878
1.055	0.31106	6.058	4.00967
1.056	0.31106	6.059	3.75012
1.057	0.1164	6.06	3.36079
1.058	0.31106	6.061	3.03636
1.059	0.31106	6.062	2.74436
1.06	0.31106	6.063	2.58214
1.061	0.37595	6.064	2.35503
1.062	0.37595	6.065	2.09548
1.063	0.31106	6.066	1.96571
1.064	0.34351	6.067	1.80349
1.065	0.4084	6.068	1.4466
1.066	0.37595	6.069	1.25194
1.067	0.37595	6.07	0.95994
1.068	0.44084	6.071	0.53817
1.069	0.34351	6.072	0.60306
1.07	0.37595	6.073	0.34351
1.071	0.31106	6.074	0.31106
1.072	0.27862	6.075	0.34351
1.073	0.18129	6.076	0.34351
1.074	0.24618	6.077	0.24618
1.075	0.31106	6.078	0.4084
1.076	0.37595	6.079	0.37595
1.077	0.24618	6.08	0.37595
1.078	0.37595	6.081	0.31106
1.079	0.31106	6.082	0.34351
1.08	0.21373	6.083	0.34351
1.081	0.27862	6.084	0.34351
1.082	0.31106	6.085	0.34351
1.083	0.27862	6.086	0.34351
1.084	0.34351	6.087	0.37595
1.085	0.27862	6.088	0.37595
1.086	0.27862	6.089	0.4084
1.087	0.27862	6.09	0.4084
1.088	0.24618	6.091	0.37595
1.089	0.27862	6.092	0.27862
1.09	0.27862	6.093	0.18129
1.091	0.31106	6.094	0.27862
1.092	0.24618	6.095	0.24618
1.093	0.34351	6.096	0.21373
1.094	0.24618	6.097	0.31106
1.095	0.21373	6.098	0.34351
1.096	0.21373	6.099	0.34351
1.097	0.21373	6.1	0.37595
1.098	0.24618	6.101	0.34351
1.099	0.14884	6.102	0.24618
1.1	0.21373	6.103	0.31106
1.101	0.21373	6.104	0.31106
1.102	0.24618	6.105	0.21373
1.103	0.24618	6.106	0.44084
1.104	0.14884	6.107	0.24618
1.105	0.24618	6.108	0.31106
1.106	0.18129	6.109	0.31106
1.107	0.34351	6.11	0.24618
1.108	0.14884	6.111	0.27862
1.109	0.27862	6.112	0.31106
1.11	0.21373	6.113	0.31106
1.111	0.18129	6.114	0.18129
1.112	0.05151	6.115	0.18129
1.113	0.1164	6.116	0.18129
1.114	0.21373	6.117	0.1164
1.115	0.18129	6.118	0.21373
1.116	0.18129	6.119	0.27862
1.117	0.18129	6.12	0.24618
1.118	0.14884	6.121	0.31106
1.119	0.24618	6.122	0.18129
1.12	0.24618	6.123	0.21373
1.121	0.18129	6.124	0.24618
1.122	0.14884	6.125	0.21373
1.123	0.21373	6.126	0.1164
1.124	0.18129	6.127	0.34351
1.125	0.31106	6.128	0.18129
1.126	0.18129	6.129	0.1164
1.127	0.18129	6.13	0.24618
1.128	0.1164	6.131	0.24618
1.129	0.18129	6.132	0.18129
1.13	0.18129	6.133	0.24618
1.131	0.21373	6.134	0.21373
1.132	0.08396	6.135	0.21373
1.133	0.24618	6.136	0.14884
1.134	0.14884	6.137	0.08396
1.135	0.1164	6.138	0.08396
1.136	0.14884	6.139	0.21373
1.137	0.24618	6.14	0.21373
1.138	0.14884	6.141	0.24618
1.139	0.18129	6.142	0.27862
1.14	0.24618	6.143	0.1164
1.141	0.1164	6.144	0.21373
1.142	0.1164	6.145	0.18129
1.143	0.14884	6.146	0.21373
1.144	0.14884	6.147	0.08396
1.145	0.01907	6.148	0.34351
1.146	0.18129	6.149	0.18129
1.147	0.18129	6.15	0.18129
1.148	0.21373	6.151	0.21373
1.149	0.18129	6.152	0.18129
1.15	0.18129	6.153	0.18129
1.151	0.14884	6.154	0.21373
1.152	0.21373	6.155	0.21373
1.153	0.08396	6.156	0.21373
1.154	0.1164	6.157	0.1164
1.155	0.08396	6.158	0.1164
1.156	0.05151	6.159	0.08396
1.157	0.14884	6.16	0.14884
1.158	0.18129	6.161	0.18129
1.159	0.18129	6.162	0.18129
1.16	0.21373	6.163	0.27862
1.161	0.14884	6.164	0.18129
1.162	0.27862	6.165	0.24618
1.163	0.14884	6.166	0.1164
1.164	0.1164	6.167	0.21373
1.165	0.08396	6.168	0.1164
1.166	0.1164	6.169	0.14884
1.167	0.18129	6.17	0.08396
1.168	0.18129	6.171	0.05151
1.169	0.21373	6.172	0.1164
1.17	0.14884	6.173	0.14884
1.171	0.18129	6.174	0.14884
1.172	0.1164	6.175	0.21373
1.173	0.1164	6.176	0.18129
1.174	0.05151	6.177	0.18129
1.175	0.05151	6.178	0.05151
1.176	0.08396	6.179	0.1164
1.177	0.08396	6.18	0.05151
1.178	0.08396	6.181	0.1164
1.179	0.14884	6.182	0.18129
1.18	0.14884	6.183	0.18129
1.181	0.1164	6.184	0.18129
1.182	0.14884	6.185	0.21373
1.183	0.14884	6.186	0.14884
1.184	0.18129	6.187	0.14884
1.185	0.05151	6.188	0.21373
1.186	0.05151	6.189	0.1164
1.187	0.18129	6.19	0.18129
1.188	0.18129	6.191	0.1164
1.189	0.18129	6.192	0.01907
1.19	0.21373	6.193	0.14884
1.191	0.1164	6.194	0.05151
1.192	0.14884	6.195	0.14884
1.193	0.1164	6.196	0.1164
1.194	0.1164	6.197	0.18129
1.195	0.05151	6.198	0.18129
1.196	0.24618	6.199	0.18129
1.197	0.05151	6.2	0.18129
1.198	0.1164	6.201	0.1164
1.199	0.1164	6.202	0.08396
1.2	0.1164	6.203	0.08396
1.201	0.14884	6.204	0.14884
1.202	0.18129	6.205	0.08396
1.203	0.1164	6.206	0.1164
1.204	0.18129	6.207	0.18129
1.205	0.1164	6.208	0.18129
1.206	0.1164	6.209	0.14884
1.207	0.05151	6.21	0.18129
1.208	0.1164	6.211	-0.04582
1.209	0.21373	6.212	0.1164
1.21	0.18129	6.213	0.1164
1.211	0.18129	6.214	0.05151
1.212	0.05151	6.215	0.1164
1.213	0.1164	6.216	0.08396
1.214	0.05151	6.217	0.08396
1.215	0.05151	6.218	0.18129
1.216	0.05151	6.219	-0.01338
1.217	0.01907	6.22	0.1164
1.218	0.08396	6.221	0.18129
1.219	0.18129	6.222	0.14884
1.22	0.21373	6.223	0.18129
1.221	0.01907	6.224	0.1164
1.222	0.14884	6.225	0.18129
1.223	0.1164	6.226	0.08396
1.224	-0.01338	6.227	0.1164
1.225	0.14884	6.228	0.08396
1.226	0.1164	6.229	0.1164
1.227	0.1164	6.23	0.08396
1.228	0.1164	6.231	0.1164
1.229	0.14884	6.232	0.08396
1.23	-0.01338	6.233	0.05151
1.231	0.1164	6.234	0.1164
1.232	0.1164	6.235	-0.04582
1.233	0.05151	6.236	0.1164
1.234	0.08396	6.237	0.08396
1.235	0.05151	6.238	0.14884
1.236	0.01907	6.239	0.1164
1.237	0.01907	6.24	0.21373
1.238	-0.04582	6.241	0.1164
1.239	0.1164	6.242	0.08396
1.24	0.1164	6.243	0.08396
1.241	0.1164	6.244	0.14884
1.242	0.1164	6.245	0.1164
1.243	0.1164	6.246	0.08396
1.244	0.18129	6.247	0.1164
1.245	-0.04582	6.248	0.05151
1.246	0.01907	6.249	0.14884
1.247	0.05151	6.25	0.14884
1.248	-0.01338	6.251	0.1164
1.249	0.05151	6.252	0.1164
1.25	0.14884	6.253	0.05151
1.251	0.14884	6.254	0.05151
1.252	0.14884	6.255	0.05151
1.253	0.14884	6.256	-0.04582
1.254	0.14884	6.257	0.05151
1.255	0.08396	6.258	0.1164
1.256	0.05151	6.259	0.1164
1.257	-0.01338	6.26	0.14884
1.258	0.08396	6.261	-0.04582
1.259	-0.11071	6.262	0.14884
1.26	0.08396	6.263	0.18129
1.261	0.18129	6.264	0.1164
1.262	0.1164	6.265	0.1164
1.263	0.14884	6.266	0.05151
1.264	0.1164	6.267	0.01907
1.265	0.1164	6.268	0.05151
1.266	0.01907	6.269	0.14884
1.267	0.1164	6.27	0.08396
1.268	0.05151	6.271	0.14884
1.269	0.08396	6.272	0.05151
1.27	0.05151	6.273	0.14884
1.271	0.14884	6.274	0.08396
1.272	0.14884	6.275	0.1164
1.273	0.18129	6.276	0.05151
1.274	0.18129	6.277	-0.01338
1.275	0.1164	6.278	0.01907
1.276	0.05151	6.279	0.01907
1.277	0.01907	6.28	-0.01338
1.278	0.08396	6.281	0.14884
1.279	0.05151	6.282	0.1164
1.28	0.24618	6.283	0.08396
1.281	0.08396	6.284	0.18129
1.282	0.18129	6.285	0.01907
1.283	0.1164	6.286	0.1164
1.284	0.1164	6.287	0.05151
1.285	0.14884	6.288	0.08396
1.286	0.14884	6.289	0.1164
1.287	0.08396	6.29	0.21373
1.288	0.14884	6.291	0.1164
1.289	0.08396	6.292	0.01907
1.29	0.05151	6.293	0.14884
1.291	0.01907	6.294	0.05151
1.292	0.14884	6.295	0.05151
1.293	0.1164	6.296	0.05151
1.294	0.08396	6.297	0.14884
1.295	0.21373	6.298	0.1164
1.296	-0.04582	6.299	0.05151
1.297	0.1164	6.3	0.14884
1.298	0.08396	6.301	0.18129
1.299	0.08396	6.302	0.1164
1.3	-0.01338	6.303	0.08396
1.301	0.05151	6.304	0.08396
1.302	0.1164	6.305	0.01907
1.303	0.08396	6.306	0.14884
1.304	-0.01338	6.307	0.05151
1.305	0.14884	6.308	0.05151
1.306	0.1164	6.309	0.05151
1.307	0.08396	6.31	0.1164
1.308	0.14884	6.311	0.1164
1.309	-0.04582	6.312	0.1164
1.31	0.08396	6.313	0.14884
1.311	0.14884	6.314	0.05151
1.312	0.14884	6.315	0.05151
1.313	0.1164	6.316	0.08396
1.314	0.08396	6.317	0.05151
1.315	0.08396	6.318	-0.01338
1.316	0.05151	6.319	0.14884
1.317	0.01907	6.32	0.05151
1.318	0.08396	6.321	0.01907
1.319	0.1164	6.322	0.08396
1.32	0.1164	6.323	0.14884
1.321	0.01907	6.324	0.1164
1.322	0.01907	6.325	0.14884
1.323	0.14884	6.326	0.1164
1.324	0.1164	6.327	-0.04582
1.325	0.14884	6.328	0.05151
1.326	0.1164	6.329	0.1164
1.327	0.05151	6.33	0.08396
1.328	-0.01338	6.331	0.08396
1.329	0.08396	6.332	0.1164
1.33	-0.07826	6.333	0.08396
1.331	0.05151	6.334	0.01907
1.332	0.18129	6.335	0.08396
1.333	0.08396	6.336	0.01907
1.334	0.14884	6.337	0.01907
1.335	0.08396	6.338	0.01907
1.336	0.1164	6.339	0.05151
1.337	-0.01338	6.34	0.01907
1.338	0.08396	6.341	0.21373
1.339	0.08396	6.342	0.14884
1.34	-0.01338	6.343	0.18129
1.341	-0.07826	6.344	0.05151
1.342	0.08396	6.345	0.08396
1.343	0.14884	6.346	0.05151
1.344	0.1164	6.347	-0.01338
1.345	0.24618	6.348	0.18129
1.346	0.05151	6.349	-0.01338
1.347	0.08396	6.35	0.01907
1.348	0.05151	6.351	0.05151
1.349	0.08396	6.352	0.01907
1.35	0.01907	6.353	0.1164
1.351	0.18129	6.354	0.18129
1.352	0.01907	6.355	0.1164
1.353	0.05151	6.356	0.05151
1.354	0.08396	6.357	0.05151
1.355	0.1164	6.358	0.01907
1.356	0.1164	6.359	0.05151
1.357	0.05151	6.36	0.05151
1.358	0.1164	6.361	0.1164
1.359	0.08396	6.362	0.14884
1.36	0.05151	6.363	0.08396
1.361	0.05151	6.364	0.05151
1.362	0.05151	6.365	0.08396
1.363	0.08396	6.366	0.1164
1.364	0.05151	6.367	0.1164
1.365	0.14884	6.368	0.08396
1.366	0.1164	6.369	-0.11071
1.367	0.05151	6.37	0.08396
1.368	0.1164	6.371	0.1164
1.369	0.1164	6.372	0.05151
1.37	0.14884	6.373	0.08396
1.371	0.05151	6.374	0.01907
1.372	0.08396	6.375	0.05151
1.373	0.05151	6.376	0.01907
1.374	0.01907	6.377	0.01907
1.375	0.18129	6.378	0.05151
1.376	0.14884	6.379	0.05151
1.377	0.05151	6.38	0.1164
1.378	-0.01338	6.381	0.1164
1.379	0.1164	6.382	0.1164
1.38	0.21373	6.383	0.18129
1.381	0.05151	6.384	0.14884
1.382	0.08396	6.385	0.24618
1.383	0.14884	6.386	0.1164
1.384	0.08396	6.387	0.01907
1.385	0.14884	6.388	-0.01338
1.386	0.14884	6.389	0.05151
1.387	0.01907	6.39	0.01907
1.388	0.18129	6.391	0.05151
1.389	0.05151	6.392	0.05151
1.39	0.08396	6.393	0.05151
1.391	-0.04582	6.394	0.05151
1.392	0.05151	6.395	0.08396
1.393	0.08396	6.396	0.08396
1.394	0.1164	6.397	0.05151
1.395	0.18129	6.398	-0.01338
1.396	0.1164	6.399	0.08396
1.397	0.08396	6.4	0.05151
1.398	0.01907	6.401	0.08396
1.399	0.01907	6.402	0.01907
1.4	0.01907	6.403	0.08396
1.401	0.24618	6.404	-0.01338
1.402	0.01907	6.405	0.08396
1.403	0.05151	6.406	0.01907
1.404	0.14884	6.407	0.05151
1.405	0.1164	6.408	0.08396
1.406	0.1164	6.409	0.01907
1.407	0.14884	6.41	0.08396
1.408	0.1164	6.411	0.05151
1.409	0.14884	6.412	0.05151
1.41	0.05151	6.413	0.08396
1.411	0.01907	6.414	0.18129
1.412	0.01907	6.415	0.08396
1.413	-0.01338	6.416	-0.01338
1.414	0.08396	6.417	-0.01338
1.415	0.05151	6.418	0.01907
1.416	0.18129	6.419	0.05151
1.417	0.05151	6.42	0.01907
1.418	0.1164	6.421	0.1164
1.419	0.1164	6.422	0.08396
1.42	0.1164	6.423	0.08396
1.421	-0.01338	6.424	0.1164
1.422	0.14884	6.425	0.18129
1.423	0.08396	6.426	0.08396
1.424	0.01907	6.427	0.14884
1.425	0.14884	6.428	0.1164
1.426	0.14884	6.429	0.08396
1.427	0.14884	6.43	0.18129
1.428	0.1164	6.431	-0.01338
1.429	0.14884	6.432	0.08396
1.43	-0.11071	6.433	-0.01338
1.431	0.05151	6.434	0.08396
1.432	0.05151	6.435	0.08396
1.433	0.08396	6.436	0.1164
1.434	0.01907	6.437	0.14884
1.435	-0.01338	6.438	0.05151
1.436	0.08396	6.439	0.05151
1.437	-0.01338	6.44	0.05151
1.438	0.05151	6.441	0.08396
1.439	0.08396	6.442	0.05151
1.44	0.01907	6.443	0.05151
1.441	0.05151	6.444	0.18129
1.442	0.08396	6.445	0.1164
1.443	-0.07826	6.446	0.05151
1.444	0.1164	6.447	0.05151
1.445	0.14884	6.448	0.08396
1.446	0.18129	6.449	0.05151
1.447	0.14884	6.45	0.1164
1.448	0.08396	6.451	0.01907
1.449	0.01907	6.452	0.05151
1.45	0.05151	6.453	0.05151
1.451	-0.04582	6.454	0.14884
1.452	0.05151	6.455	0.08396
1.453	0.01907	6.456	0.21373
1.454	0.05151	6.457	0.05151
1.455	0.1164	6.458	-0.01338
1.456	0.1164	6.459	0.08396
1.457	0.1164	6.46	0.01907
1.458	-0.01338	6.461	0.01907
1.459	0.14884	6.462	0.01907
1.46	0.05151	6.463	0.05151
1.461	-0.01338	6.464	0.21373
1.462	0.01907	6.465	0.14884
1.463	0.08396	6.466	0.18129
1.464	0.05151	6.467	0.1164
1.465	0.14884	6.468	0.08396
1.466	0.21373	6.469	-0.01338
1.467	0.18129	6.47	0.01907
1.468	0.08396	6.471	-0.11071
1.469	0.08396	6.472	-0.04582
1.47	0.05151	6.473	0.01907
1.471	0.05151	6.474	-0.01338
1.472	-0.01338	6.475	0.01907
1.473	0.01907	6.476	0.08396
1.474	0.08396	6.477	0.08396
1.475	0.1164	6.478	0.05151
1.476	0.14884	6.479	0.1164
1.477	0.05151	6.48	-0.04582
1.478	0.08396	6.481	0.14884
1.479	0.01907	6.482	0.05151
1.48	0.1164	6.483	0.05151
1.481	0.05151	6.484	0.05151
1.482	0.01907	6.485	0.14884
1.483	0.08396	6.486	0.05151
1.484	0.08396	6.487	0.01907
1.485	0.1164	6.488	0.05151
1.486	0.21373	6.489	0.05151
1.487	0.14884	6.49	0.08396
1.488	0.14884	6.491	0.05151
1.489	0.05151	6.492	0.05151
1.49	0.01907	6.493	-0.14315
1.491	-0.01338	6.494	0.05151
1.492	0.05151	6.495	0.08396
1.493	0.01907	6.496	0.05151
1.494	0.08396	6.497	0.08396
1.495	0.18129	6.498	-0.01338
1.496	0.18129	6.499	0.01907
1.497	0.05151	6.5	0.01907
1.498	0.05151	6.501	-0.01338
1.499	0.01907	6.502	0.05151
1.5	0.01907	6.503	0.08396
1.501	-0.01338	6.504	0.1164
1.502	0.08396	6.505	0.1164
1.503	0.21373	6.506	-0.07826
1.504	0.14884	6.507	0.1164
1.505	0.08396	6.508	0.1164
1.506	0.14884	6.509	0.05151
1.507	0.08396	6.51	0.01907
1.508	0.01907	6.511	0.05151
1.509	0.1164	6.512	-0.04582
1.51	0.01907	6.513	0.05151
1.511	0.05151	6.514	-0.04582
1.512	0.05151	6.515	0.08396
1.513	0.14884	6.516	0.14884
1.514	-0.01338	6.517	0.08396
1.515	0.08396	6.518	0.05151
1.516	0.05151	6.519	0.05151
1.517	0.05151	6.52	0.05151
1.518	-0.04582	6.521	-0.11071
1.519	0.05151	6.522	0.01907
1.52	0.01907	6.523	0.05151
1.521	0.1164	6.524	0.18129
1.522	-0.01338	6.525	0.08396
1.523	0.14884	6.526	0.1164
1.524	0.1164	6.527	0.14884
1.525	0.18129	6.528	0.05151
1.526	0.05151	6.529	0.18129
1.527	0.21373	6.53	-0.04582
1.528	0.01907	6.531	0.01907
1.529	0.05151	6.532	0.01907
1.53	0.08396	6.533	0.01907
1.531	0.08396	6.534	-0.04582
1.532	0.08396	6.535	0.18129
1.533	0.1164	6.536	0.1164
1.534	0.05151	6.537	0.08396
1.535	-0.01338	6.538	0.05151
1.536	0.05151	6.539	0.05151
1.537	0.01907	6.54	0.05151
1.538	-0.01338	6.541	0.1164
1.539	0.01907	6.542	0.05151
1.54	-0.01338	6.543	0.1164
1.541	0.05151	6.544	0.08396
1.542	0.1164	6.545	0.08396
1.543	0.14884	6.546	0.08396
1.544	0.18129	6.547	0.08396
1.545	0.08396	6.548	0.1164
1.546	0.08396	6.549	0.05151
1.547	0.1164	6.55	0.08396
1.548	-0.04582	6.551	0.08396
1.549	0.05151	6.552	0.01907
1.55	0.14884	6.553	0.01907
1.551	0.08396	6.554	0.05151
1.552	0.1164	6.555	0.05151
1.553	0.08396	6.556	0.14884
1.554	0.08396	6.557	0.08396
1.555	-0.01338	6.558	0.01907
1.556	0.14884	6.559	0.08396
1.557	0.05151	6.56	0.01907
1.558	0.01907	6.561	0.05151
1.559	0.01907	6.562	0.05151
1.56	0.05151	6.563	0.08396
1.561	0.05151	6.564	0.1164
1.562	0.1164	6.565	0.1164
1.563	0.14884	6.566	0.14884
1.564	0.1164	6.567	0.1164
1.565	0.1164	6.568	0.08396
1.566	0.1164	6.569	0.1164
1.567	0.01907	6.57	0.05151
1.568	0.05151	6.571	-0.07826
1.569	0.1164	6.572	0.1164
1.57	0.08396	6.573	0.01907
1.571	0.14884	6.574	0.1164
1.572	0.14884	6.575	0.05151
1.573	0.1164	6.576	0.1164
1.574	0.08396	6.577	0.05151
1.575	0.08396	6.578	0.1164
1.576	-0.01338	6.579	0.14884
1.577	0.01907	6.58	0.08396
1.578	-0.01338	6.581	-0.01338
1.579	0.01907	6.582	0.1164
1.58	0.01907	6.583	0.08396
1.581	0.08396	6.584	0.05151
1.582	0.08396	6.585	0.34351
1.583	0.1164	6.586	0.08396
1.584	0.14884	6.587	0.01907
1.585	0.05151	6.588	0.08396
1.586	0.05151	6.589	0.05151
1.587	0.05151	6.59	0.05151
1.588	0.01907	6.591	0.01907
1.589	0.01907	6.592	0.01907
1.59	0.24618	6.593	0.1164
1.591	0.1164	6.594	0.05151
1.592	0.05151	6.595	0.05151
1.593	0.05151	6.596	0.05151
1.594	0.01907	6.597	0.05151
1.595	-0.01338	6.598	0.08396
1.596	0.08396	6.599	0.01907
1.597	0.05151	6.6	0.05151
1.598	0.08396	6.601	0.1164
1.599	0.05151	6.602	0.08396
1.6	-0.01338	6.603	0.08396
1.601	0.01907	6.604	0.21373
1.602	0.08396	6.605	0.1164
1.603	0.1164	6.606	0.18129
1.604	0.05151	6.607	0.05151
1.605	-0.01338	6.608	-0.01338
1.606	0.1164	6.609	0.1164
1.607	0.01907	6.61	0.01907
1.608	-0.01338	6.611	-0.01338
1.609	0.1164	6.612	-0.01338
1.61	0.05151	6.613	0.05151
1.611	0.27862	6.614	0.08396
1.612	0.1164	6.615	0.1164
1.613	-0.01338	6.616	0.1164
1.614	0.1164	6.617	0.08396
1.615	0.08396	6.618	0.01907
1.616	0.05151	6.619	0.05151
1.617	-0.01338	6.62	0.05151
1.618	0.14884	6.621	-0.01338
1.619	0.05151	6.622	0.18129
1.62	-0.01338	6.623	0.05151
1.621	0.21373	6.624	0.05151
1.622	0.14884	6.625	0.1164
1.623	0.08396	6.626	0.1164
1.624	0.01907	6.627	0.14884
1.625	0.05151	6.628	0.08396
1.626	0.01907	6.629	0.14884
1.627	0.18129	6.63	-0.07826
1.628	0.01907	6.631	0.08396
1.629	0.08396	6.632	0.05151
1.63	0.05151	6.633	0.08396
1.631	0.1164	6.634	0.01907
1.632	0.08396	6.635	0.14884
1.633	0.1164	6.636	0.08396
1.634	0.1164	6.637	-0.01338
1.635	0.08396	6.638	-0.04582
1.636	-0.04582	6.639	0.08396
1.637	0.01907	6.64	0.05151
1.638	0.01907	6.641	0.05151
1.639	-0.04582	6.642	0.1164
1.64	0.21373	6.643	-0.04582
1.641	0.08396	6.644	0.08396
1.642	0.08396	6.645	0.1164
1.643	0.1164	6.646	0.1164
1.644	0.05151	6.647	0.08396
1.645	0.08396	6.648	0.08396
1.646	0.14884	6.649	0.01907
1.647	0.05151	6.65	0.01907
1.648	0.1164	6.651	-0.07826
1.649	0.08396	6.652	0.05151
1.65	0.05151	6.653	0.01907
1.651	0.08396	6.654	0.05151
1.652	0.05151	6.655	0.1164
1.653	0.08396	6.656	-0.11071
1.654	0.01907	6.657	0.1164
1.655	0.01907	6.658	0.01907
1.656	-0.04582	6.659	0.05151
1.657	-0.01338	6.66	-0.01338
1.658	0.05151	6.661	-0.01338
1.659	0.08396	6.662	-0.01338
1.66	0.05151	6.663	-0.01338
1.661	-0.07826	6.664	0.24618
1.662	0.1164	6.665	0.08396
1.663	0.14884	6.666	0.1164
1.664	0.01907	6.667	0.08396
1.665	0.1164	6.668	0.08396
1.666	0.01907	6.669	0.08396
1.667	0.05151	6.67	0.1164
1.668	0.05151	6.671	0.1164
1.669	0.1164	6.672	0.05151
1.67	0.01907	6.673	0.01907
1.671	0.08396	6.674	0.05151
1.672	0.08396	6.675	0.01907
1.673	0.08396	6.676	0.01907
1.674	0.01907	6.677	0.1164
1.675	0.01907	6.678	0.05151
1.676	-0.01338	6.679	0.08396
1.677	-0.01338	6.68	0.01907
1.678	0.08396	6.681	0.1164
1.679	0.08396	6.682	0.08396
1.68	-0.01338	6.683	0.1164
1.681	0.01907	6.684	0.1164
1.682	0.08396	6.685	0.08396
1.683	0.01907	6.686	0.1164
1.684	0.14884	6.687	0.01907
1.685	-0.04582	6.688	0.08396
1.686	0.14884	6.689	0.05151
1.687	0.1164	6.69	0.05151
1.688	0.18129	6.691	0.01907
1.689	0.01907	6.692	-0.01338
1.69	0.18129	6.693	-0.01338
1.691	0.08396	6.694	-0.01338
1.692	-0.04582	6.695	0.05151
1.693	0.1164	6.696	0.05151
1.694	-0.01338	6.697	0.08396
1.695	0.05151	6.698	0.08396
1.696	0.01907	6.699	0.08396
1.697	0.1164	6.7	0.05151
1.698	-0.01338	6.701	0.14884
1.699	0.08396	6.702	0.05151
1.7	0.05151	6.703	-0.01338
1.701	0.08396	6.704	0.05151
1.702	0.05151	6.705	-0.04582
1.703	0.05151	6.706	0.08396
1.704	0.05151	6.707	0.05151
1.705	0.05151	6.708	0.14884
1.706	0.08396	6.709	0.08396
1.707	0.1164	6.71	0.08396
1.708	0.05151	6.711	0.05151
1.709	0.01907	6.712	0.05151
1.71	0.05151	6.713	0.01907
1.711	0.05151	6.714	0.1164
1.712	0.01907	6.715	0.01907
1.713	0.05151	6.716	0.01907
1.714	-0.07826	6.717	0.08396
1.715	0.08396	6.718	-0.01338
1.716	0.1164	6.719	0.05151
1.717	0.08396	6.72	-0.01338
1.718	0.05151	6.721	0.08396
1.719	0.18129	6.722	-0.07826
1.72	-0.01338	6.723	0.08396
1.721	-0.01338	6.724	0.08396
1.722	0.05151	6.725	0.08396
1.723	0.01907	6.726	0.08396
1.724	0.01907	6.727	0.05151
1.725	0.05151	6.728	0.14884
1.726	0.14884	6.729	0.1164
1.727	0.14884	6.73	0.21373
1.728	0.1164	6.731	0.05151
1.729	0.18129	6.732	0.05151
1.73	0.05151	6.733	-0.01338
1.731	0.05151	6.734	0.01907
1.732	0.01907	6.735	0.01907
1.733	0.01907	6.736	-0.04582
1.734	0.01907	6.737	0.05151
1.735	0.05151	6.738	-0.01338
1.736	0.1164	6.739	0.1164
1.737	-0.01338	6.74	0.1164
1.738	-0.01338	6.741	0.1164
1.739	0.05151	6.742	0.08396
1.74	0.01907	6.743	-0.11071
1.741	0.01907	6.744	0.1164
1.742	0.08396	6.745	0.1164
1.743	0.08396	6.746	0.08396
1.744	0.08396	6.747	0.01907
1.745	0.18129	6.748	0.01907
1.746	0.21373	6.749	0.05151
1.747	0.08396	6.75	0.05151
1.748	0.01907	6.751	0.14884
1.749	0.08396	6.752	0.01907
1.75	0.05151	6.753	-0.01338
1.751	0.05151	6.754	0.08396
1.752	-0.01338	6.755	0.05151
1.753	-0.01338	6.756	-0.01338
1.754	-0.01338	6.757	0.01907
1.755	0.01907	6.758	0.08396
1.756	-0.04582	6.759	0.1164
1.757	0.01907	6.76	0.01907
1.758	0.08396	6.761	0.08396
1.759	-0.01338	6.762	0.08396
1.76	0.05151	6.763	0.05151
1.761	0.08396	6.764	0.08396
1.762	0.08396	6.765	0.01907
1.763	0.08396	6.766	-0.04582
1.764	0.21373	6.767	0.08396
1.765	0.08396	6.768	-0.01338
1.766	0.05151	6.769	0.01907
1.767	0.05151	6.77	0.01907
1.768	-0.01338	6.771	0.05151
1.769	0.05151	6.772	0.1164
1.77	-0.01338	6.773	0.05151
1.771	0.01907	6.774	0.1164
1.772	-0.04582	6.775	-0.04582
1.773	0.08396	6.776	0.05151
1.774	0.1164	6.777	0.01907
1.775	0.08396	6.778	0.05151
1.776	0.1164	6.779	-0.04582
1.777	-0.14315	6.78	0.05151
1.778	0.05151	6.781	0.08396
1.779	0.01907	6.782	0.05151
1.78	0.14884	6.783	0.1164
1.781	0.01907	6.784	0.1164
1.782	0.05151	6.785	0.05151
1.783	0.1164	6.786	0.05151
1.784	0.01907	6.787	0.05151
1.785	0.21373	6.788	0.14884
1.786	0.05151	6.789	0.08396
1.787	-0.01338	6.79	0.1164
1.788	-0.01338	6.791	0.08396
1.789	0.05151	6.792	0.1164
1.79	0.1164	6.793	0.1164
1.791	0.05151	6.794	-0.04582
1.792	0.14884	6.795	-0.01338
1.793	0.08396	6.796	-0.01338
1.794	0.05151	6.797	0.01907
1.795	0.1164	6.798	0.01907
1.796	0.14884	6.799	-0.07826
1.797	0.05151	6.8	-0.01338
1.798	0.01907	6.801	-0.01338
1.799	0.05151	6.802	0.05151
1.8	-0.01338	6.803	0.05151
1.801	0.21373	6.804	0.08396
1.802	0.05151	6.805	0.1164
1.803	0.08396	6.806	0.1164
1.804	0.01907	6.807	0.08396
1.805	0.05151	6.808	0.05151
1.806	0.05151	6.809	-0.14315
1.807	0.08396	6.81	0.08396
1.808	0.18129	6.811	0.14884
1.809	-0.01338	6.812	0.14884
1.81	0.14884	6.813	0.05151
1.811	0.05151	6.814	0.01907
1.812	0.1164	6.815	0.08396
1.813	0.01907	6.816	-0.01338
1.814	0.14884	6.817	0.14884
1.815	0.01907	6.818	0.01907
1.816	-0.01338	6.819	-0.04582
1.817	0.1164	6.82	-0.04582
1.818	-0.01338	6.821	0.05151
1.819	0.1164	6.822	0.08396
1.82	-0.04582	6.823	0.01907
1.821	0.05151	6.824	0.14884
1.822	-0.07826	6.825	0.1164
1.823	0.01907	6.826	0.08396
1.824	0.01907	6.827	0.08396
1.825	0.1164	6.828	0.1164
1.826	0.05151	6.829	0.05151
1.827	0.05151	6.83	0.01907
1.828	0.08396	6.831	0.01907
1.829	0.14884	6.832	-0.04582
1.83	0.21373	6.833	-0.01338
1.831	0.1164	6.834	0.08396
1.832	0.05151	6.835	0.01907
1.833	0.01907	6.836	-0.01338
1.834	-0.01338	6.837	0.08396
1.835	-0.01338	6.838	0.01907
1.836	-0.01338	6.839	0.01907
1.837	-0.01338	6.84	0.01907
1.838	-0.01338	6.841	0.05151
1.839	0.1164	6.842	-0.01338
1.84	0.08396	6.843	0.05151
1.841	0.1164	6.844	0.1164
1.842	0.08396	6.845	0.1164
1.843	-0.11071	6.846	-0.01338
1.844	0.08396	6.847	0.08396
1.845	0.1164	6.848	0.1164
1.846	0.1164	6.849	0.08396
1.847	0.08396	6.85	0.05151
1.848	0.08396	6.851	0.05151
1.849	0.1164	6.852	0.01907
1.85	0.05151	6.853	-0.01338
1.851	0.21373	6.854	0.24618
1.852	0.05151	6.855	0.05151
1.853	-0.01338	6.856	0.05151
1.854	-0.04582	6.857	0.01907
1.855	-0.01338	6.858	0.01907
1.856	-0.07826	6.859	0.01907
1.857	-0.11071	6.86	-0.01338
1.858	-0.07826	6.861	0.1164
1.859	-0.33782	6.862	-0.04582
1.86	-0.30537	6.863	0.01907
1.861	-0.37026	6.864	0.08396
1.862	-0.46759	6.865	0.18129
1.863	-0.6947	6.866	0.08396
1.864	-0.79203	6.867	0.1164
1.865	-0.88936	6.868	0.1164
1.866	-1.11647	6.869	0.01907
1.867	-0.98669	6.87	0.05151
1.868	-1.11647	6.871	0.05151
1.869	-1.31113	6.872	-0.04582
1.87	-1.47335	6.873	-0.07826
1.871	-1.63557	6.874	-0.01338
1.872	-1.92757	6.875	-0.01338
1.873	-2.21956	6.876	-0.04582
1.874	-2.41423	6.877	-0.01338
1.875	-2.80356	6.878	-0.1756
1.876	-3.19288	6.879	-0.24048
1.877	-3.71199	6.88	-0.30537
1.878	-4.39331	6.881	-0.30537
1.879	-5.43152	6.882	-0.53248
1.88	-7.05371	6.883	-0.62981
1.881	-9.5519	6.884	-0.66226
1.882	-15.1647	6.885	-0.88936
1.883	-22.5619	6.886	-0.95425
1.884	-30.6729	6.887	-1.08403
1.885	-36.9021	6.888	-1.2138
1.886	-45.7593	6.889	-1.44091
1.887	-55.9467	6.89	-1.57069
1.888	-67.3346	6.891	-1.63557
1.889	-75.4131	6.892	-1.99246
1.89	-71.2603	6.893	-2.34934
1.891	-61.7218	6.894	-2.57645
1.892	-51.2748	6.895	-2.99822
1.893	-42.2229	6.896	-3.41999
1.894	-34.1769	6.897	-4.06887
1.895	-26.293	6.898	-4.75019
1.896	-19.9989	6.899	-6.17773
1.897	-14.8403	6.9	-7.83237
1.898	-11.3363	6.901	-10.2008
1.899	-9.22746	6.902	-15.5865
1.9	-7.89726	6.903	-23.1459
1.901	-7.15104	6.904	-30.1538
1.902	-6.92394	6.905	-34.8906
1.903	-7.1186	6.906	-42.0607
1.904	-7.21593	6.907	-49.1984
1.905	-7.44304	6.908	-57.8609
1.906	-7.31326	6.909	-67.1399
1.907	-7.31326	6.91	-69.2812
1.908	-7.18349	6.911	-64.2524
1.909	-7.05371	6.912	-55.5574
1.91	-6.85905	6.913	-46.246
1.911	-6.56705	6.914	-37.2266
1.912	-6.40483	6.915	-29.5374
1.913	-6.27506	6.916	-21.6535
1.914	-6.66439	6.917	-16.1705
1.915	-6.33995	6.918	-12.2772
1.916	-5.88573	6.919	-9.87634
1.917	-5.59374	6.92	-8.61102
1.918	-5.39907	6.921	-8.15681
1.919	-5.23685	6.922	-8.64347
1.92	-4.9773	6.923	-9.03279
1.921	-4.4582	6.924	-8.90302
1.922	-4.10131	6.925	-8.77324
1.923	-3.84176	6.926	-8.22169
1.924	-3.67954	6.927	-7.76748
1.925	-3.29022	6.928	-7.47548
1.926	-2.836	6.929	-7.02127
1.927	-2.64134	6.93	-6.66439
1.928	-2.544	6.931	-6.33995
1.929	-2.44667	6.932	-6.04795
1.93	-2.15468	6.933	-5.82084
1.931	-2.25201	6.934	-5.52885
1.932	-2.28445	6.935	-5.52885
1.933	-2.21956	6.936	-5.2693
1.934	-2.05735	6.937	-5.23685
1.935	-1.99246	6.938	-5.10708
1.936	-1.79779	6.939	-5.13952
1.937	-1.79779	6.94	-4.87997
1.938	-1.79779	6.941	-4.78264
1.939	-1.70046	6.942	-4.42575
1.94	-1.73291	6.943	-4.06887
1.941	-1.66802	6.944	-3.58221
1.942	-1.53824	6.945	-3.128
1.943	-1.70046	6.946	-2.80356
1.944	-1.47335	6.947	-2.57645
1.945	-1.5058	6.948	-2.3169
1.946	-1.5058	6.949	-2.12223
1.947	-1.5058	6.95	-2.21956
1.948	-1.57069	6.951	-2.25201
1.949	-1.5058	6.952	-2.3169
1.95	-1.44091	6.953	-2.15468
1.951	-1.37602	6.954	-2.08979
1.952	-1.27869	6.955	-1.89513
1.953	-1.31113	6.956	-1.76535
1.954	-1.31113	6.957	-1.66802
1.955	-1.18136	6.958	-1.63557
1.956	-1.2138	6.959	-1.60313
1.957	-1.08403	6.96	-1.66802
1.958	-1.11647	6.961	-1.57069
1.959	-1.08403	6.962	-1.60313
1.96	-1.05158	6.963	-1.60313
1.961	-1.05158	6.964	-1.57069
1.962	-1.01914	6.965	-1.57069
1.963	-0.92181	6.966	-1.47335
1.964	-0.98669	6.967	-1.5058
1.965	-0.95425	6.968	-1.44091
1.966	-0.98669	6.969	-1.37602
1.967	-0.95425	6.97	-1.37602
1.968	-0.92181	6.971	-1.44091
1.969	-0.95425	6.972	-1.31113
1.97	-0.88936	6.973	-1.34358
1.971	-0.79203	6.974	-1.2138
1.972	-0.75959	6.975	-1.18136
1.973	-0.79203	6.976	-1.11647
1.974	-0.82448	6.977	-1.08403
1.975	-0.88936	6.978	-1.11647
1.976	-0.79203	6.979	-1.01914
1.977	-0.72714	6.98	-1.05158
1.978	-0.85692	6.981	-1.08403
1.979	-0.75959	6.982	-0.92181
1.98	-0.88936	6.983	-0.98669
1.981	-0.75959	6.984	-1.05158
1.982	-0.75959	6.985	-0.98669
1.983	-0.72714	6.986	-0.98669
1.984	-0.59737	6.987	-0.85692
1.985	-0.62981	6.988	-0.79203
1.986	-0.62981	6.989	-0.85692
1.987	-0.66226	6.99	-0.85692
1.988	-0.6947	6.991	-0.95425
1.989	-0.6947	6.992	-0.88936
1.99	-0.79203	6.993	-0.95425
1.991	-0.66226	6.994	-0.88936
1.992	-0.66226	6.995	-0.82448
1.993	-0.62981	6.996	-0.85692
1.994	-0.53248	6.997	-0.88936
1.995	-0.56492	6.998	-0.82448
1.996	-0.46759	6.999	-0.85692
1.997	-0.46759	7	-0.75959
1.998	-0.46759	7.001	-0.85692
1.999	-0.53248	7.002	-0.72714
2	-0.53248	7.003	-0.6947
2.001	-0.43515	7.004	-0.62981
2.002	-0.46759	7.005	-0.75959
2.003	-0.37026	7.006	-0.75959
2.004	-0.50004	7.007	-0.75959
2.005	-0.43515	7.008	-0.66226
2.006	-0.37026	7.009	-0.66226
2.007	-0.24048	7.01	-0.53248
2.008	-0.24048	7.011	-0.62981
2.009	-0.24048	7.012	-0.59737
2.01	-0.14315	7.013	-0.62981
2.011	-0.11071	7.014	-0.59737
2.012	-0.04582	7.015	-0.56492
2.013	0.05151	7.016	-0.66226
2.014	-0.04582	7.017	-0.62981
2.015	0.05151	7.018	-0.46759
2.016	0.24618	7.019	-0.53248
2.017	0.47328	7.02	-0.53248
2.018	0.60306	7.021	-0.33782
2.019	1.02483	7.022	-0.33782
2.02	1.31683	7.023	-0.24048
2.021	1.83593	7.024	-0.1756
2.022	2.67947	7.025	-0.20804
2.023	3.65279	7.026	-0.30537
2.024	4.65855	7.027	-0.4027
2.025	5.17766	7.028	-0.33782
2.026	5.66431	7.029	-0.37026
2.027	6.05364	7.03	-0.27293
2.028	6.31319	7.031	-0.24048
2.029	7.02696	7.032	-0.1756
2.03	7.41629	7.033	-0.07826
2.031	8.81138	7.034	-0.07826
2.032	10.4985	7.035	0.05151
2.033	12.51	7.036	0.08396
2.034	15.8193	7.037	0.21373
2.035	21.6267	7.038	0.37595
2.036	30.7435	7.039	0.76528
2.037	41.4824	7.04	1.15461
2.038	52.1889	7.041	1.7386
2.039	62.3763	7.042	2.5497
2.04	70.7793	7.043	3.42568
2.041	74.5104	7.044	4.30167
2.042	75.1917	7.045	4.98299
2.043	73.3099	7.046	5.40476
2.044	69.8709	7.047	5.63187
2.045	66.2696	7.048	5.40476
2.046	61.2408	7.049	5.76165
2.047	51.2156	7.05	6.47541
2.048	41.5149	7.051	7.8705
2.049	33.5986	7.052	10.2713
2.05	26.8502	7.053	12.7695
2.051	21.6592	7.054	15.8193
2.052	17.5388	7.055	20.329
2.053	14.4891	7.056	28.2128
2.054	12.0882	7.057	38.5625
2.055	10.174	7.058	48.6525
2.056	8.6816	7.059	58.7426
2.057	7.22162	7.06	67.1131
2.058	6.11853	7.061	72.0771
2.059	5.33988	7.062	74.8348
2.06	4.75588	7.063	74.5428
2.061	4.33411	7.064	72.0771
2.062	3.8799	7.065	67.8918
2.063	3.62035	7.066	63.6416
2.064	3.29591	7.067	53.7138
2.065	3.03636	7.068	43.1371
2.066	2.80925	7.069	34.7016
2.067	2.5497	7.07	27.856
2.068	2.2577	7.071	22.4378
2.069	2.12792	7.072	17.8957
2.07	1.80349	7.073	14.8784
2.071	1.54393	7.074	12.2829
2.072	1.34927	7.075	10.3038
2.073	1.12216	7.076	8.58427
2.074	0.86261	7.077	7.22162
2.075	0.66795	7.078	6.11853
2.076	0.60306	7.079	5.30743
2.077	0.34351	7.08	4.9181
2.078	0.4084	7.081	4.30167
2.079	0.37595	7.082	3.8799
2.08	0.31106	7.083	3.5879
2.081	0.34351	7.084	3.26346
2.082	0.34351	7.085	3.03636
2.083	0.34351	7.086	2.7768
2.084	0.27862	7.087	2.51725
2.085	0.27862	7.088	2.2577
2.086	0.34351	7.089	1.96571
2.087	0.37595	7.09	1.70615
2.088	0.47328	7.091	1.54393
2.089	0.44084	7.092	1.31683
2.09	0.21373	7.093	1.18705
2.091	0.37595	7.094	0.89505
2.092	0.34351	7.095	0.66795
2.093	0.24618	7.096	0.53817
2.094	0.24618	7.097	0.44084
2.095	0.18129	7.098	0.4084
2.096	0.27862	7.099	0.4084
2.097	0.34351	7.1	0.27862
2.098	0.24618	7.101	0.50573
2.099	0.31106	7.102	0.31106
2.1	0.31106	7.103	0.31106
2.101	0.27862	7.104	0.47328
2.102	0.37595	7.105	0.37595
2.103	0.27862	7.106	0.4084
2.104	0.31106	7.107	0.34351
2.105	0.24618	7.108	0.4084
2.106	0.21373	7.109	0.37595
2.107	0.27862	7.11	0.34351
2.108	0.21373	7.111	0.37595
2.109	0.21373	7.112	0.34351
2.11	0.31106	7.113	0.31106
2.111	0.34351	7.114	0.37595
2.112	0.27862	7.115	0.37595
2.113	0.37595	7.116	0.21373
2.114	0.1164	7.117	0.34351
2.115	0.24618	7.118	0.24618
2.116	0.24618	7.119	0.24618
2.117	0.24618	7.12	0.21373
2.118	0.1164	7.121	0.27862
2.119	0.27862	7.122	0.34351
2.12	0.21373	7.123	0.27862
2.121	0.18129	7.124	0.37595
2.122	0.24618	7.125	0.21373
2.123	0.24618	7.126	0.34351
2.124	0.24618	7.127	0.27862
2.125	0.24618	7.128	0.31106
2.126	0.27862	7.129	0.31106
2.127	0.21373	7.13	0.24618
2.128	0.18129	7.131	0.24618
2.129	0.14884	7.132	0.18129
2.13	0.18129	7.133	0.18129
2.131	0.21373	7.134	0.24618
2.132	0.21373	7.135	0.31106
2.133	0.24618	7.136	0.31106
2.134	0.18129	7.137	0.31106
2.135	0.18129	7.138	0.1164
2.136	0.14884	7.139	0.24618
2.137	0.21373	7.14	0.24618
2.138	0.24618	7.141	0.21373
2.139	0.14884	7.142	0.21373
2.14	0.24618	7.143	0.21373
2.141	0.14884	7.144	0.24618
2.142	0.1164	7.145	0.24618
2.143	0.27862	7.146	0.21373
2.144	0.18129	7.147	0.24618
2.145	0.24618	7.148	0.27862
2.146	0.21373	7.149	0.24618
2.147	0.24618	7.15	0.24618
2.148	0.21373	7.151	-0.01338
2.149	0.14884	7.152	0.21373
2.15	0.14884	7.153	0.24618
2.151	0.21373	7.154	0.21373
2.152	0.14884	7.155	0.18129
2.153	0.18129	7.156	0.24618
2.154	0.18129	7.157	0.1164
2.155	0.1164	7.158	0.21373
2.156	0.31106	7.159	0.08396
2.157	0.18129	7.16	0.1164
2.158	0.14884	7.161	0.21373
2.159	0.1164	7.162	0.14884
2.16	0.1164	7.163	0.21373
2.161	0.1164	7.164	0.21373
2.162	0.14884	7.165	0.21373
2.163	0.18129	7.166	0.14884
2.164	0.18129	7.167	0.14884
2.165	0.18129	7.168	0.21373
2.166	0.18129	7.169	0.14884
2.167	0.18129	7.17	0.08396
2.168	0.1164	7.171	0.1164
2.169	0.27862	7.172	0.14884
2.17	0.14884	7.173	0.1164
2.171	0.1164	7.174	0.21373
2.172	0.1164	7.175	0.05151
2.173	0.08396	7.176	0.18129
2.174	0.1164	7.177	0.14884
2.175	0.14884	7.178	0.18129
2.176	0.18129	7.179	0.18129
2.177	0.21373	7.18	0.18129
2.178	0.14884	7.181	0.1164
2.179	0.14884	7.182	0.05151
2.18	0.05151	7.183	0.1164
2.181	0.1164	7.184	0.21373
2.182	0.1164	7.185	0.21373
2.183	0.1164	7.186	0.24618
2.184	0.14884	7.187	0.21373
2.185	0.1164	7.188	0.05151
2.186	0.18129	7.189	0.1164
2.187	0.21373	7.19	0.14884
2.188	0.24618	7.191	0.14884
2.189	0.18129	7.192	0.14884
2.19	0.24618	7.193	0.14884
2.191	0.14884	7.194	0.14884
2.192	0.05151	7.195	0.1164
2.193	0.18129	7.196	0.05151
2.194	0.05151	7.197	0.18129
2.195	0.08396	7.198	0.14884
2.196	0.08396	7.199	0.14884
2.197	0.18129	7.2	0.1164
2.198	0.21373	7.201	-0.11071
2.199	0.18129	7.202	0.14884
2.2	0.18129	7.203	0.18129
2.201	0.21373	7.204	0.14884
2.202	0.14884	7.205	0.31106
2.203	0.1164	7.206	0.14884
2.204	0.1164	7.207	0.08396
2.205	0.05151	7.208	0.1164
2.206	0.27862	7.209	0.1164
2.207	0.14884	7.21	0.1164
2.208	0.14884	7.211	0.18129
2.209	0.14884	7.212	0.08396
2.21	0.18129	7.213	0.1164
2.211	0.18129	7.214	0.08396
2.212	0.14884	7.215	0.24618
2.213	0.18129	7.216	0.14884
2.214	0.1164	7.217	0.1164
2.215	0.05151	7.218	0.1164
2.216	0.05151	7.219	0.05151
2.217	0.05151	7.22	0.01907
2.218	0.08396	7.221	0.05151
2.219	0.24618	7.222	0.14884
2.22	0.08396	7.223	0.1164
2.221	0.1164	7.224	0.21373
2.222	0.1164	7.225	0.14884
2.223	0.14884	7.226	0.14884
2.224	0.1164	7.227	0.1164
2.225	0.1164	7.228	0.18129
2.226	0.08396	7.229	0.1164
2.227	0.21373	7.23	0.24618
2.228	0.14884	7.231	0.01907
2.229	0.1164	7.232	-0.01338
2.23	0.14884	7.233	0.14884
2.231	0.08396	7.234	0.05151
2.232	0.14884	7.235	0.08396
2.233	0.08396	7.236	0.05151
2.234	0.05151	7.237	0.14884
2.235	0.08396	7.238	0.18129
2.236	0.05151	7.239	0.14884
2.237	0.08396	7.24	0.14884
2.238	0.14884	7.241	0.14884
2.239	0.1164	7.242	0.05151
2.24	0.21373	7.243	0.05151
2.241	0.1164	7.244	0.14884
2.242	0.08396	7.245	0.1164
2.243	0.18129	7.246	0.08396
2.244	0.05151	7.247	0.1164
2.245	0.08396	7.248	0.1164
2.246	0.1164	7.249	0.05151
2.247	0.14884	7.25	0.1164
2.248	0.1164	7.251	0.1164
2.249	0.1164	7.252	0.08396
2.25	0.18129	7.253	0.14884
2.251	0.21373	7.254	-0.01338
2.252	0.18129	7.255	0.1164
2.253	0.1164	7.256	0.14884
2.254	0.14884	7.257	0.18129
2.255	-0.01338	7.258	0.08396
2.256	0.21373	7.259	0.1164
2.257	0.08396	7.26	0.1164
2.258	0.05151	7.261	-0.01338
2.259	0.05151	7.262	0.08396
2.26	0.14884	7.263	0.1164
2.261	0.14884	7.264	0.1164
2.262	0.18129	7.265	0.14884
2.263	0.14884	7.266	0.24618
2.264	0.05151	7.267	0.1164
2.265	0.08396	7.268	0.1164
2.266	0.05151	7.269	0.18129
2.267	0.1164	7.27	0.18129
2.268	0.05151	7.271	0.08396
2.269	0.18129	7.272	0.01907
2.27	0.08396	7.273	0.05151
2.271	0.1164	7.274	-0.07826
2.272	0.1164	7.275	0.18129
2.273	0.08396	7.276	0.1164
2.274	0.1164	7.277	0.08396
2.275	0.14884	7.278	0.08396
2.276	0.14884	7.279	0.1164
2.277	-0.07826	7.28	0.05151
2.278	0.01907	7.281	0.14884
2.279	0.05151	7.282	0.1164
2.28	0.05151	7.283	0.08396
2.281	0.05151	7.284	0.05151
2.282	0.1164	7.285	0.01907
2.283	0.1164	7.286	0.14884
2.284	0.08396	7.287	0.1164
2.285	0.01907	7.288	0.18129
2.286	0.08396	7.289	0.14884
2.287	0.1164	7.29	0.05151
2.288	0.1164	7.291	0.1164
2.289	0.1164	7.292	0.08396
2.29	-0.11071	7.293	0.01907
2.291	0.14884	7.294	-0.01338
2.292	0.08396	7.295	0.1164
2.293	0.1164	7.296	-0.01338
2.294	0.05151	7.297	0.05151
2.295	0.08396	7.298	0.08396
2.296	0.05151	7.299	0.14884
2.297	0.14884	7.3	0.1164
2.298	-0.04582	7.301	0.1164
2.299	0.01907	7.302	0.08396
2.3	0.08396	7.303	-0.01338
2.301	0.05151	7.304	0.1164
2.302	0.08396	7.305	0.01907
2.303	0.14884	7.306	0.1164
2.304	0.18129	7.307	0.14884
2.305	0.18129	7.308	0.08396
2.306	0.18129	7.309	0.18129
2.307	0.1164	7.31	0.18129
2.308	0.01907	7.311	0.18129
2.309	0.05151	7.312	0.08396
2.31	0.08396	7.313	0.08396
2.311	0.08396	7.314	0.08396
2.312	0.05151	7.315	0.05151
2.313	0.1164	7.316	-0.01338
2.314	0.18129	7.317	0.24618
2.315	0.1164	7.318	0.08396
2.316	0.1164	7.319	0.1164
2.317	0.1164	7.32	0.08396
2.318	0.05151	7.321	0.08396
2.319	0.24618	7.322	0.08396
2.32	-0.01338	7.323	0.18129
2.321	-0.01338	7.324	0.18129
2.322	0.1164	7.325	-0.07826
2.323	0.01907	7.326	0.1164
2.324	0.14884	7.327	0.1164
2.325	0.08396	7.328	0.1164
2.326	0.18129	7.329	0.14884
2.327	0.18129	7.33	0.1164
2.328	0.14884	7.331	0.01907
2.329	0.1164	7.332	-0.01338
2.33	0.1164	7.333	0.1164
2.331	0.05151	7.334	0.01907
2.332	0.08396	7.335	0.01907
2.333	0.1164	7.336	-0.01338
2.334	0.01907	7.337	0.08396
2.335	0.21373	7.338	0.01907
2.336	0.08396	7.339	0.14884
2.337	0.08396	7.34	0.1164
2.338	0.01907	7.341	0.08396
2.339	0.01907	7.342	0.1164
2.34	0.05151	7.343	0.1164
2.341	0.05151	7.344	0.05151
2.342	0.14884	7.345	0.14884
2.343	0.05151	7.346	0.1164
2.344	0.1164	7.347	0.05151
2.345	0.18129	7.348	0.08396
2.346	0.18129	7.349	0.08396
2.347	0.08396	7.35	0.1164
2.348	0.18129	7.351	0.08396
2.349	0.05151	7.352	0.05151
2.35	-0.01338	7.353	0.1164
2.351	0.01907	7.354	-0.14315
2.352	0.08396	7.355	-0.01338
2.353	0.08396	7.356	0.08396
2.354	0.08396	7.357	0.14884
2.355	0.21373	7.358	0.08396
2.356	-0.07826	7.359	0.05151
2.357	0.14884	7.36	0.1164
2.358	0.08396	7.361	-0.01338
2.359	0.05151	7.362	0.18129
2.36	0.05151	7.363	0.08396
2.361	0.05151	7.364	0.08396
2.362	0.05151	7.365	0.05151
2.363	0.01907	7.366	0.08396
2.364	0.18129	7.367	0.1164
2.365	0.14884	7.368	0.1164
2.366	0.1164	7.369	0.14884
2.367	0.08396	7.37	0.01907
2.368	0.1164	7.371	0.1164
2.369	-0.01338	7.372	0.08396
2.37	0.08396	7.373	0.08396
2.371	0.08396	7.374	0.01907
2.372	0.1164	7.375	0.01907
2.373	0.05151	7.376	0.05151
2.374	0.05151	7.377	-0.01338
2.375	0.08396	7.378	0.01907
2.376	0.08396	7.379	0.08396
2.377	0.18129	7.38	0.05151
2.378	0.08396	7.381	0.08396
2.379	0.08396	7.382	0.14884
2.38	0.05151	7.383	0.08396
2.381	0.01907	7.384	0.01907
2.382	0.08396	7.385	0.1164
2.383	0.05151	7.386	0.14884
2.384	0.18129	7.387	0.08396
2.385	0.34351	7.388	0.05151
2.386	0.18129	7.389	0.1164
2.387	0.08396	7.39	0.05151
2.388	0.08396	7.391	0.08396
2.389	0.08396	7.392	0.05151
2.39	0.08396	7.393	0.01907
2.391	0.05151	7.394	-0.01338
2.392	0.05151	7.395	0.01907
2.393	0.01907	7.396	0.05151
2.394	0.08396	7.397	0.05151
2.395	0.1164	7.398	0.14884
2.396	0.18129	7.399	-0.01338
2.397	0.1164	7.4	0.1164
2.398	0.05151	7.401	0.05151
2.399	0.08396	7.402	0.08396
2.4	-0.04582	7.403	0.05151
2.401	0.08396	7.404	0.1164
2.402	-0.01338	7.405	0.05151
2.403	-0.01338	7.406	-0.01338
2.404	0.01907	7.407	0.08396
2.405	0.14884	7.408	0.05151
2.406	0.05151	7.409	0.1164
2.407	0.1164	7.41	0.08396
2.408	0.18129	7.411	0.1164
2.409	0.08396	7.412	0.14884
2.41	0.1164	7.413	0.01907
2.411	0.05151	7.414	0.1164
2.412	0.08396	7.415	0.08396
2.413	-0.04582	7.416	0.05151
2.414	-0.04582	7.417	-0.01338
2.415	0.08396	7.418	0.05151
2.416	0.01907	7.419	-0.07826
2.417	0.01907	7.42	0.08396
2.418	0.08396	7.421	0.08396
2.419	0.08396	7.422	0.05151
2.42	0.08396	7.423	-0.01338
2.421	0.1164	7.424	0.1164
2.422	-0.01338	7.425	0.05151
2.423	0.08396	7.426	0.05151
2.424	0.1164	7.427	0.1164
2.425	0.14884	7.428	0.01907
2.426	0.1164	7.429	0.18129
2.427	0.21373	7.43	0.14884
2.428	0.1164	7.431	0.18129
2.429	0.01907	7.432	0.08396
2.43	0.1164	7.433	0.1164
2.431	0.05151	7.434	0.05151
2.432	0.05151	7.435	-0.04582
2.433	0.01907	7.436	0.08396
2.434	0.08396	7.437	0.01907
2.435	0.05151	7.438	0.1164
2.436	0.1164	7.439	0.05151
2.437	0.14884	7.44	0.1164
2.438	0.14884	7.441	0.14884
2.439	0.08396	7.442	0.08396
2.44	0.05151	7.443	0.14884
2.441	0.1164	7.444	0.1164
2.442	-0.04582	7.445	0.05151
2.443	0.21373	7.446	0.1164
2.444	0.05151	7.447	0.1164
2.445	0.1164	7.448	0.01907
2.446	0.1164	7.449	0.14884
2.447	0.14884	7.45	0.1164
2.448	0.1164	7.451	0.01907
2.449	0.1164	7.452	-0.04582
2.45	0.18129	7.453	0.05151
2.451	0.01907	7.454	0.05151
2.452	0.08396	7.455	0.05151
2.453	-0.01338	7.456	0.1164
2.454	0.08396	7.457	-0.07826
2.455	-0.07826	7.458	0.1164
2.456	0.14884	7.459	0.08396
2.457	0.1164	7.46	0.14884
2.458	-0.01338	7.461	0.05151
2.459	0.08396	7.462	0.14884
2.46	0.08396	7.463	0.01907
2.461	0.05151	7.464	-0.01338
2.462	0.05151	7.465	0.14884
2.463	0.1164	7.466	0.05151
2.464	-0.14315	7.467	0.05151
2.465	0.14884	7.468	0.05151
2.466	0.1164	7.469	0.14884
2.467	0.1164	7.47	0.18129
2.468	0.08396	7.471	0.05151
2.469	0.05151	7.472	0.1164
2.47	0.05151	7.473	0.05151
2.471	-0.07826	7.474	-0.01338
2.472	0.01907	7.475	0.05151
2.473	0.1164	7.476	0.05151
2.474	0.01907	7.477	-0.07826
2.475	0.05151	7.478	0.01907
2.476	0.1164	7.479	0.05151
2.477	-0.07826	7.48	0.05151
2.478	0.1164	7.481	0.01907
2.479	0.1164	7.482	0.05151
2.48	0.1164	7.483	0.08396
2.481	0.05151	7.484	0.18129
2.482	0.01907	7.485	0.18129
2.483	0.01907	7.486	-0.04582
2.484	0.08396	7.487	0.1164
2.485	-0.01338	7.488	0.1164
2.486	0.08396	7.489	0.21373
2.487	0.14884	7.49	0.1164
2.488	0.1164	7.491	0.18129
2.489	0.14884	7.492	0.05151
2.49	0.08396	7.493	0.01907
2.491	0.08396	7.494	0.08396
2.492	0.05151	7.495	-0.01338
2.493	0.01907	7.496	0.05151
2.494	0.05151	7.497	0.05151
2.495	0.01907	7.498	0.18129
2.496	0.05151	7.499	0.14884
2.497	0.08396	7.5	0.05151
2.498	0.08396	7.501	0.1164
2.499	0.08396	7.502	0.14884
2.5	0.14884	7.503	0.08396
2.501	-0.04582	7.504	0.08396
2.502	0.1164	7.505	0.08396
2.503	0.1164	7.506	-0.04582
2.504	0.1164	7.507	0.18129
2.505	0.08396	7.508	0.1164
2.506	0.1164	7.509	0.08396
2.507	0.08396	7.51	0.05151
2.508	0.01907	7.511	0.1164
2.509	0.01907	7.512	0.08396
2.51	0.08396	7.513	0.01907
2.511	0.08396	7.514	0.08396
2.512	0.05151	7.515	-0.01338
2.513	0.1164	7.516	0.05151
2.514	-0.07826	7.517	0.05151
2.515	0.08396	7.518	0.08396
2.516	0.14884	7.519	0.01907
2.517	0.08396	7.52	0.18129
2.518	0.05151	7.521	0.05151
2.519	0.08396	7.522	0.05151
2.52	-0.01338	7.523	0.01907
2.521	0.05151	7.524	-0.01338
2.522	0.05151	7.525	0.08396
2.523	0.08396	7.526	0.1164
2.524	0.1164	7.527	0.08396
2.525	0.18129	7.528	0.08396
2.526	0.1164	7.529	0.08396
2.527	0.1164	7.53	0.08396
2.528	0.14884	7.531	0.05151
2.529	-0.01338	7.532	0.05151
2.53	0.1164	7.533	-0.01338
2.531	0.01907	7.534	-0.01338
2.532	0.01907	7.535	-0.01338
2.533	-0.04582	7.536	-0.01338
2.534	0.1164	7.537	0.05151
2.535	0.18129	7.538	0.1164
2.536	0.08396	7.539	0.14884
2.537	0.08396	7.54	-0.01338
2.538	0.1164	7.541	0.14884
2.539	0.08396	7.542	0.05151
2.54	0.01907	7.543	-0.01338
2.541	0.01907	7.544	0.1164
2.542	-0.01338	7.545	0.05151
2.543	0.08396	7.546	0.08396
2.544	0.14884	7.547	0.05151
2.545	0.14884	7.548	0.18129
2.546	0.08396	7.549	0.18129
2.547	0.1164	7.55	0.08396
2.548	-0.07826	7.551	0.08396
2.549	0.08396	7.552	0.1164
2.55	0.08396	7.553	-0.01338
2.551	0.01907	7.554	0.01907
2.552	0.01907	7.555	0.05151
2.553	0.01907	7.556	0.01907
2.554	-0.01338	7.557	0.27862
2.555	0.1164	7.558	0.05151
2.556	-0.11071	7.559	0.08396
2.557	0.08396	7.56	0.05151
2.558	0.08396	7.561	0.05151
2.559	0.05151	7.562	-0.01338
2.56	0.05151	7.563	0.01907
2.561	0.05151	7.564	0.14884
2.562	0.05151	7.565	0.1164
2.563	0.01907	7.566	0.08396
2.564	0.01907	7.567	0.08396
2.565	0.1164	7.568	0.05151
2.566	0.05151	7.569	0.05151
2.567	0.01907	7.57	0.21373
2.568	0.1164	7.571	0.05151
2.569	0.18129	7.572	0.08396
2.57	0.08396	7.573	0.01907
2.571	0.1164	7.574	0.05151
2.572	-0.07826	7.575	-0.01338
2.573	0.05151	7.576	0.14884
2.574	0.05151	7.577	0.08396
2.575	0.08396	7.578	0.14884
2.576	0.01907	7.579	0.05151
2.577	0.24618	7.58	0.01907
2.578	0.05151	7.581	-0.04582
2.579	0.01907	7.582	-0.01338
2.58	0.01907	7.583	0.08396
[truncated: 2,053 more rows]

## Sheet: Fig. 3b
Dihedral angle (°)	Fraction (‰)--0-10 ps	Fraction (‰)--0-100 ps	Fraction (‰)--0-1000 ps
149	0.00549	0.0059	0.00579
150	0.00567	0.00616	0.00603
151	0.0049	0.00602	0.00601
152	0.0058	0.00612	0.00613
153	0.00512	0.00656	0.00633
154	0.00531	0.00647	0.0064
155	0.00653	0.00683	0.0066
156	0.00562	0.0067	0.00659
157	0.00549	0.00664	0.00673
158	0.0058	0.00686	0.0068
159	0.0058	0.00692	0.00684
160	0.00658	0.00719	0.00701
161	0.00571	0.0069	0.00708
162	0.00599	0.00709	0.0072
163	0.00594	0.00708	0.00723
164	0.00603	0.00723	0.00737
165	0.00549	0.00712	0.00742
166	0.00535	0.00719	0.00745
167	0.00639	0.00719	0.00751
168	0.00621	0.00742	0.00759
169	0.00671	0.00738	0.00769
170	0.00667	0.00749	0.00774
171	0.00612	0.00739	0.00783
172	0.00621	0.00745	0.00779
173	0.00667	0.00742	0.0078
174	0.00658	0.00732	0.00781
175	0.00635	0.00737	0.00784
176	0.00494	0.00735	0.00789
177	0.00671	0.0072	0.00787
178	0.00608	0.0072	0.00778
179	0.00639	0.00737	0.00793
180	0.00227	0.00363	0.00394

## Sheet: Fig. 3c
Distance (Å)	RDF-1 ps	RDF-1000 ps
0.01	0	0
0.03	0	0
0.05	0	0
0.07	0	0
0.09	0	0
0.11	0	0
0.13	0	0
0.15	0	0
0.17	0	0
0.19	0	0
0.21	0	0
0.23	0	0
0.25	0	0
0.27	0	0
0.29	0	0
0.31	0	0
0.33	0	0
0.35	0	0
0.37	0	0
0.39	0	0
0.41	0	0
0.43	0	0
0.45	0	0
0.47	0	0
0.49	0	0
0.51	0	0
0.53	0	0
0.55	0	0
0.57	0	0
0.59	0	0
0.61	0	0
0.63	0	0
0.65	0	0
0.67	0	0
0.69	0	0
0.71	0	0
0.73	0	0
0.75	0	0
0.77	0	0
0.79	0	0
0.81	0	0
0.83	0	0
0.85	0	0
0.87	0	0
0.89	0	0
0.91	0	0
0.93	0	0
0.95	0	0
0.97	0	0
0.99	0	0
1.01	0	0
1.03	0	0
1.05	0	0
1.07	0	0
1.09	0	0
1.11	0	0
1.13	0	0
1.15	0	0
1.17	0	0
1.19	0	0
1.21	0	0
1.23	0	0
1.25	0	0
1.27	0	0
1.29	0	0
1.31	0	0
1.33	0	0
1.35	0	0
1.37	0	0
1.39	0	0
1.41	0	0
1.43	0	0
1.45	0	0
1.47	0	0
1.49	0	0
1.51	0	0
1.53	0	0
1.55	0	0
1.57	0	0
1.59	0	0
1.61	0	0
1.63	0	0
1.65	0	0
1.67	0	0
1.69	0	0
1.71	0	0
1.73	0	0
1.75	0	0
1.77	0	0
1.79	0	0
1.81	0	0
1.83	0	0
1.85	0	0
1.87	0	0
1.89	0	0
1.91	0	0
1.93	0	0
1.95	0	0
1.97	0	0
1.99	0	0
2.01	0	0
2.03	0	0
2.05	0	0
2.07	0.21753	0
2.09	0.21338	0.21338
2.11	0.20936	0
2.13	0	0.20544
2.15	0	0
2.17	0	0
2.19	0.38868	0.19434
2.21	0.19084	0
2.23	0.18743	0.37486
2.25	0	0
2.27	0.18088	0.36177
2.29	0.71095	0.53321
2.31	0.34935	0.34935
2.33	0.34338	0
2.35	0.16878	0.33756
2.37	0.33188	0.99565
2.39	0	0.16318
2.41	0.64192	0.32096
2.43	0.15785	0.47354
2.45	0.46584	0.15528
2.47	0.45833	0.30555
2.49	0.30067	0.30067
2.51	0.59179	0.73973
2.53	0.58247	0.29123
2.55	0.71671	1.29007
2.57	0.14112	0.56448
2.59	0.2779	0.13895
2.61	0.41048	0.41048
2.63	0.26951	0.80852
2.65	0.13273	1.06182
2.67	0.52299	0.39224
2.69	0.77286	0.51524
2.71	0	0.38075
2.73	0.25012	0.75037
2.75	0.2465	0.86275
2.77	0.24295	1.09329
2.79	0.35922	1.19741
2.81	0.11804	1.41651
2.83	0.23276	0.46552
2.85	0.34426	0.34426
2.87	0.11316	0.56579
2.89	0.44639	0.55799
2.91	0.11007	0.55035
2.93	0.32572	0.76
2.95	0.32131	0.74973
2.97	0	0.317
2.99	0.20852	0.52129
3.01	1.02877	0.72014
3.03	0.30457	0.81219
3.05	0.30059	0.30059
3.07	0.19779	0.29669
3.09	0.29286	0.58572
3.11	0.57821	0.96368
3.13	0.57084	0.85626
3.15	0.37574	0.65755
3.17	0.18551	0.74203
3.19	0.18319	0.45797
3.21	0.36183	0.54274
3.23	0.53604	0.62538
3.25	0.17649	0.88244
3.27	0.2615	0.34867
3.29	0.25833	0.60278
3.31	0.42537	0.59552
3.33	0.33622	0.50433
3.35	0.49833	0.99665
3.37	0.5745	0.65657
3.39	0.56774	1.05438
3.41	0.40079	0.5611
3.43	0.55458	1.18838
3.45	0.23493	0.70479
3.47	0.61928	0.61928
3.49	0.6122	0.99482
3.51	0.37828	0.75655
3.53	0.5236	0.8976
3.55	0.59168	0.7396
3.57	0.51193	1.097
3.59	0.65089	1.01249
3.61	0.50065	0.50065
3.63	0.70736	0.63662
3.65	0.20989	0.5597
3.67	0.62282	1.10724
3.69	0.34227	1.09527
3.71	0.47403	0.54175
3.73	0.46896	0.73693
3.75	0.06628	0.26512
3.77	0.45906	0.78696
3.79	0.51912	0.84356
3.81	0.57789	0.77052
3.83	0.44479	0.95312
3.85	0.56595	0.88036
3.87	0.49788	0.74681
3.89	0.86235	0.61596
3.91	0.54871	1.40226
3.93	0.54314	0.84488
3.95	0.59739	0.83635
3.97	0.29569	1.00536
3.99	0.46838	1.05385
4.01	0.63761	0.9854
4.03	0.45913	1.09043
4.05	0.62508	0.56826
4.07	0.78776	0.78776
4.09	0.61291	0.61291
4.11	0.44143	1.43464
4.13	0.71039	0.98362
4.15	0.5412	0.70356
4.17	0.58962	1.01844
4.19	0.6371	0.74328
4.21	0.52588	0.84141
4.23	0.78138	0.83348
4.25	0.67084	1.13527
4.27	0.76681	1.17578
4.29	0.5571	1.36742
4.31	0.65229	0.55194
4.33	0.59657	1.19313
4.35	0.59109	0.83738
4.37	0.68331	1.07377
4.39	0.58037	1.01565
4.41	0.57512	1.15024
4.43	0.85491	0.99739
4.45	0.42362	0.94138
4.47	0.93297	0.93297
4.49	0.64728	0.87844
4.51	0.59572	1.14562
4.53	0.45421	1.22637
4.55	0.27014	1.57579
4.57	0.49092	1.11574
4.59	0.84059	1.06179
4.61	0.17543	1.18417
4.63	0.56524	1.30441
4.65	0.56039	1.207
4.67	0.59834	1.15394
4.69	0.76275	1.31362
4.71	0.96636	1.21846
4.73	0.95821	1.24983
4.75	0.70229	1.28064
4.77	0.61448	1.35186
4.79	0.60936	1.1781
4.81	0.40287	0.88631
4.83	0.87899	1.15866
4.85	0.634	1.585
4.87	0.78601	1.13971
4.89	0.50673	1.28632
4.91	0.96656	1.19854
4.93	0.53689	1.49563
4.95	0.87493	1.14121
4.97	0.8679	1.24524
4.99	0.71122	0.74866
5.01	0.77983	1.26257
5.03	0.69996	1.06836
5.05	0.54823	1.16956
5.07	0.94278	1.41417
5.09	0.64758	1.25918
5.11	0.85669	1.28503
5.13	0.6021	1.48754
5.15	0.70286	1.89772
5.17	0.69743	1.25538
5.19	0.44984	1.28033
5.21	0.96147	1.6139
5.23	0.57929	1.05636
5.25	0.94688	1.42031
5.27	0.73834	1.5438
5.29	0.73277	1.36561
5.31	0.59503	1.71897
5.33	0.59057	0.85305
5.35	0.78155	1.23746
5.37	1.13129	1.42219
5.39	0.99458	1.05874
5.41	0.57323	1.56047
5.43	1.01159	1.26449
5.45	0.72175	1.38074
5.47	1.12145	1.12145
5.49	0.8659	1.45347
5.51	0.89032	1.16663
5.53	0.8839	1.49348
5.55	0.9078	1.42222
5.57	0.66095	1.77254
5.59	0.92468	1.58091
5.61	0.97733	1.24388
5.63	0.73515	1.58793
5.65	1.05114	1.43071
5.67	0.52187	1.5656
5.69	0.74852	1.41067
5.71	1.22928	1.48657
5.73	1.19232	1.90204
5.75	0.95851	1.57872
5.77	0.97987	1.45581
5.79	1.00092	1.44577
5.81	0.9112	1.353
5.83	0.76785	2.27612
5.85	1.38903	1.28009
5.87	1.21728	1.46073
5.89	0.75228	1.3971
5.91	0.80057	1.46771
5.93	1.08675	1.7494
5.95	1.0268	1.31641
5.97	0.94147	1.43836
5.99	1.06508	1.42877
6.01	0.87737	1.59991
6.03	1.02537	1.69185
6.05	1.09499	1.37511
6.07	1.21428	1.36606
6.09	1.08066	2.03566
6.11	0.99869	1.64784
6.13	1.01699	1.43867
6.15	1.03503	1.82362
6.17	0.85694	1.64043
6.19	0.85141	1.65417
6.21	1.08763	1.49852
6.23	1.10468	1.51293
6.25	1.07376	1.33623
6.27	0.97208	1.35143
6.29	0.94235	1.86114
6.31	0.9598	1.49822
6.33	1.09331	1.62834
6.35	0.83216	1.64121
6.37	1.14854	1.72281
6.39	0.79895	1.73487
6.41	0.83934	1.56526
6.43	0.96939	1.78098
6.45	1.07541	1.65793
6.47	0.91291	1.49183
6.49	0.99581	1.90311
6.51	0.85774	1.69349
6.53	1.00551	1.35525
6.55	0.80385	1.9553
6.57	0.90693	1.87863
6.59	0.98728	1.438
6.61	1.10931	1.47197
6.63	1.03902	1.4419
6.65	0.96955	1.20139
6.67	0.83804	1.69702
6.69	0.89551	1.47863
6.71	0.91088	2.09089
6.73	1.173	1.58458
6.75	1.02286	2.04572
6.77	0.85413	1.74894
6.79	0.72781	1.7993
6.81	0.68334	1.94954
6.83	0.91912	1.67839
6.85	1.09254	1.78778
6.87	1.00719	1.54041
6.89	0.98172	1.3155
6.91	1.21029	1.4055
6.93	1.02864	1.80497
6.95	1.04202	1.89108
6.97	1.20873	1.68838
6.99	1.25905	1.48797
7.01	1.02426	1.72607
7.03	0.86756	1.56539
7.05	0.90015	1.78156
7.07	1.21207	1.93932
7.09	1.07545	1.81714
7.11	0.97722	1.56723
7.13	0.99008	1.66846
7.15	0.89338	1.56798
7.17	1.35981	1.86747
7.19	1.33422	1.47846
7.21	0.84272	2.00817
7.23	0.96288	1.80094
7.25	0.85118	1.25903
7.27	1.16394	1.60482
7.29	0.96463	1.61357
7.31	1.11635	1.83151
7.33	1.16231	1.75213
7.35	1.225	2.03592
7.37	1.1154	1.66453
7.39	1.16058	1.75793
7.41	1.00154	1.90123
7.43	1.11435	1.75594
7.45	0.99082	1.78011
7.47	1.13585	1.8207
7.49	0.9138	1.67808
7.51	0.84284	1.91704
7.53	0.87124	1.69317
7.55	1.07921	1.5207
7.57	1.20363	1.78918
7.59	0.8737	1.61797
7.61	1.01397	1.72214
7.63	1.31286	1.69711
7.65	1.32193	1.83159
7.67	1.21998	1.56855
7.69	1.16636	1.71802
7.71	1.27008	1.58368
7.73	0.95154	1.55989
7.75	1.0863	1.73808
7.77	1.2351	1.66738
7.79	0.98301	1.81243
7.81	1.06967	1.74203
7.83	1.44429	1.61152
7.85	0.75628	1.87558
7.87	0.99323	1.53499
7.89	1.06306	1.78175
7.91	1.35563	2.10049
7.93	1.25987	1.60078
7.95	1.06182	2.09415
7.97	1.26193	1.99561
7.99	1.37242	1.81043
8.01	1.11861	1.91762
8.03	0.99741	1.69125
8.05	1.07876	1.65409
8.07	1.2881	1.91784
8.09	1.08236	1.87988
8.11	1.24708	1.62971
8.13	1.08583	1.77682
8.15	1.15067	2.07683
8.17	1.22883	2.10856
8.19	1.19505	1.86205
8.21	1.18923	1.78385
8.23	1.32107	1.80271
8.25	1.20512	2.04048
8.27	1.18567	1.96248
8.29	1.2342	1.62752
8.31	1.18778	1.84915
8.33	1.3567	1.82685
8.35	1.25663	1.9919
8.37	1.05107	2.04891
8.39	1.35061	1.6684
8.41	1.1597	1.56823
8.43	1.20666	1.78377
8.45	1.08347	1.76228
8.47	1.26026	1.88389
8.49	1.06036	1.68106
8.51	1.05538	1.99493
8.53	1.15292	1.85748
8.55	0.95628	2.21856
8.57	1.1168	1.58636
8.59	1.35161	1.85689
8.61	1.32019	1.84827
8.63	1.10132	1.62696
8.65	1.24572	2.04299
8.67	1.25238	1.85997
8.69	1.22194	2.04891
8.71	1.20405	1.97808
8.73	1.07624	1.88342
8.75	1.25394	2.0696
8.77	1.22399	1.72085
8.79	1.23049	1.99049
8.81	1.17687	1.88539
8.83	1.17154	1.96054
8.85	0.97585	2.0231
8.87	1.14915	2.09691
8.89	1.17937	1.96955
8.91	1.13886	1.9255
8.93	1.27402	1.82337
8.95	1.41961	1.93159
8.97	1.4017	1.93458
8.99	1.26861	1.93751
9.01	1.26298	2.193
9.03	1.3717	1.98897
9.05	1.35427	1.7981
9.07	1.11036	2.03944
9.09	1.36493	2.09816
9.11	1.46003	1.97665
9.13	1.36418	1.91209
9.15	1.1133	2.03734
9.17	1.41881	1.85111
9.19	1.25814	2.09689
9.21	1.28564	2.01088
9.23	1.2582	1.68489
9.25	1.22008	2.09157
9.27	1.29075	2.18017
9.29	1.2312	1.91159
9.31	1.31194	2.30127
9.33	1.25279	2.00231
9.35	1.11949	2.06839
9.37	1.29519	1.83663
9.39	1.31082	2.25166
9.41	1.11579	1.89473
9.43	1.20539	1.94959
9.45	1.29423	2.04572
9.47	1.45506	1.99552
9.49	1.11775	2.00781
9.51	1.38101	1.64897
9.53	1.47785	2.17573
9.55	1.27749	2.14618
9.57	1.50623	2.07616
9.59	1.01348	1.93575
9.61	1.47353	2.08919
9.63	1.32671	2.11067
9.65	1.19109	2.01185
9.67	1.18617	2.06334
9.69	1.38974	2.1541
9.71	1.18631	1.96729
9.73	1.32911	2.34318
9.75	1.11776	1.88255
9.77	1.4452	2.03109
9.79	1.46847	2.1006
9.81	1.26878	2.0533
9.83	1.31186	2.21858
9.85	1.17204	2.03665
9.87	1.33952	2.25804
9.89	1.56281	1.93445
9.91	1.30974	2.05952
9.93	1.28557	2.05123
9.95	1.19567	2.20305
9.97	1.32216	2.23173
9.99	1.39158	1.90526
10.01	1.37673	2.17672
10.03	1.61214	2.11245
10.05	1.30119	1.97486
10.07	1.30522	2.12328
10.09	1.32752	1.87683
10.11	1.26755	1.99708
10.13	1.3443	2.29803
10.15	1.42948	2.02661
10.17	1.54102	1.90149
10.19	1.3734	2.00175
10.21	1.11767	2.2711
10.23	1.34487	2.24442
10.25	1.38398	2.10259
10.27	1.15767	2.20046
10.29	1.40846	2.1567
10.31	1.44684	2.35879
10.33	1.44998	1.9566
10.35	1.34867	2.20137
10.37	1.40414	1.88953
10.39	1.18289	2.30534
10.41	1.38477	2.48571
10.43	1.3966	2.06492
10.45	1.49369	2.14237
10.47	1.33494	2.29575
10.49	1.54161	2.27853
10.51	1.51043	2.07579
10.53	1.3702	1.9166
10.55	1.47388	2.12708
10.57	1.27643	2.03561
10.59	1.29654	2.21908
10.61	1.39102	2.13621
10.63	1.34454	2.34264
10.65	1.47098	2.30098
10.67	1.46547	2.21049
10.69	1.25609	2.25117
10.71	1.34078	2.2834
10.73	1.42484	2.55824
10.75	1.45181	2.36322
10.77	1.63124	2.32231
10.79	1.52112	2.20963
10.81	1.45169	2.08182
10.83	1.36686	2.4238
10.85	1.58352	2.03483
10.87	1.45149	2.12201
10.89	1.58763	2.14566
10.91	1.37039	2.12214
10.93	1.32636	2.10658
10.95	1.3293	2.30878
10.97	1.4174	2.27713
10.99	1.49713	2.28429
11.01	1.43019	2.16835
11.03	1.31008	2.52057
11.05	1.43512	2.33588
11.07	1.30824	2.21336
11.09	1.51573	2.3418
11.11	1.26108	2.16724
11.13	1.4898	2.18204
11.15	1.387	2.30167
11.17	1.55386	2.2262
11.19	1.39943	2.40434
11.21	1.37961	2.24743
11.23	1.34514	2.07683
11.25	1.51711	2.32721
11.27	1.51907	2.37033
11.29	1.5795	2.44969
11.31	1.55935	2.27344
11.33	1.36506	2.20007
11.35	1.64244	2.40215
11.37	1.5213	2.42976
11.39	1.39383	2.18414
11.41	1.40326	2.24808
11.43	1.38409	2.22595
11.45	1.4859	2.24662
11.47	1.28943	2.39466
11.49	1.56735	2.18865
11.51	1.45638	2.31472
11.53	1.4303	2.29268
11.55	1.60701	2.2568
11.57	1.85212	2.51359
11.59	1.60287	2.38696
11.61	1.41065	2.10215
11.63	1.70213	2.32233
11.65	1.65508	2.24569
11.67	1.44409	2.28591
11.69	1.51418	2.09394
11.71	1.5566	2.61698
11.73	1.47	2.30323
11.75	1.48526	2.24138
11.77	1.36583	2.43562
11.79	1.50872	2.28655
11.81	1.43011	2.22535
11.83	1.66504	2.29775
11.85	1.50012	2.35638
11.87	1.58107	2.28891
11.89	1.49664	2.20869
11.91	1.34705	2.52983
11.93	1.48662	2.30524
11.95	1.59913	2.26489
11.97	1.58078	2.45249
11.99	1.61441	2.27574
12.01	1.35056	2.41679
12.03	1.51353	2.48605
12.05	1.41864	2.31091
12.07	1.59308	2.29686
12.09	1.63883	2.15535
12.11	1.55716	2.42789
12.13	1.59637	2.34387
12.15	1.67951	2.24777
12.17	1.4852	2.19633
12.19	1.56187	2.40867
12.21	1.59427	2.39454
12.23	1.53921	2.36802
12.25	1.47829	2.46588
12.27	1.53538	2.50738
12.29	1.45634	2.35112
12.31	1.43316	2.22662
12.33	1.3856	2.32976
12.35	1.60722	2.32833
12.37	1.48629	2.42436
12.39	1.36006	2.04617
12.41	1.59172	2.17273
12.43	1.68312	2.52167
12.45	1.58752	2.41736
12.47	1.48653	2.34368
12.49	1.60127	2.4019
12.51	1.63189	2.3168
12.53	1.62074	2.4044
12.55	1.66293	2.29022
12.57	1.62224	2.35373
12.59	1.52889	2.18161
12.61	1.40095	2.41502
12.63	1.67699	2.16781
12.65	1.61344	2.20756
12.67	1.69545	2.33414
12.69	1.43543	2.38467
12.71	1.48862	2.35986
12.73	1.56447	2.29493
12.75	1.5653	2.49989
12.77	1.5604	2.61209
12.79	1.48145	2.43869
12.81	1.45411	2.46516
12.83	1.66475	2.40086
12.85	1.56925	2.27485
12.87	1.71631	2.35782
12.89	1.51465	2.49637
12.91	1.5547	2.43271
12.93	1.59449	2.35829
12.95	1.53399	2.47885
12.97	1.64008	2.4435
12.99	1.64608	2.38075
13.01	1.59697	2.29083
13.03	1.64697	2.60771
13.05	1.68571	2.56688
13.07	1.48413	2.54266
13.09	1.51224	2.62193
13.11	1.54559	2.47294
13.13	1.58954	2.42757
13.15	1.52542	2.5765
13.17	1.49929	2.43434
13.19	1.60726	2.2448
13.21	1.58103	2.41428
13.23	1.59223	2.51349
13.25	1.73608	2.12365
13.27	1.6938	2.43484
13.29	1.60427	2.51195
13.31	1.56262	2.52545
13.33	1.64187	2.3815
13.35	1.67356	2.54172
13.37	1.56949	2.46634
13.39	1.76755	2.60454
13.41	1.64307	2.42055
13.43	1.59167	2.40817
13.45	1.55087	2.63288
13.47	1.62333	2.45554
13.49	1.58779	2.46363
13.51	1.71076	2.2725
13.53	1.64969	2.33707
13.55	1.59914	2.44186
13.57	1.58937	2.36886
13.59	1.73105	2.50321
13.61	1.62029	2.48579
13.63	1.65066	2.40324
13.65	1.55578	2.24613
13.67	1.646	2.68349
13.69	1.73569	2.40709
13.71	1.73063	2.21164
13.73	1.73548	2.49197
13.75	1.85862	2.30725
13.77	1.72541	2.54142
13.79	1.73512	2.64189
13.81	1.72032	2.29213
13.83	1.58377	2.69485
13.85	1.62779	2.62391
13.87	1.66186	2.67449
13.89	1.66674	2.32861
13.91	1.77275	2.39899
13.93	1.82531	2.44495
13.95	1.74823	2.37568
13.97	1.68592	2.46917
13.99	1.69062	2.30973
14.01	1.6763	2.33638
14.03	1.78044	2.40548
14.05	1.68094	2.35615
14.07	1.78916	2.45774
14.09	1.72775	2.50711
14.11	1.61517	2.53746
14.13	1.774	2.53028
14.15	1.74106	2.24848
14.17	1.71293	2.45103
14.19	1.62942	2.49041
14.21	1.54174	2.34493
14.23	1.56964	2.43501
14.25	1.75802	2.39604
14.27	1.69817	2.54496
14.29	1.74819	2.57892
14.31	1.64772	2.44427
14.33	1.85646	2.41022
14.35	1.63402	2.50308
14.37	1.57982	2.32911
14.39	1.83651	2.43517
14.41	1.62493	2.54064
14.43	1.65176	2.58732
14.45	1.79004	2.66497
14.47	1.65155	2.46174
14.49	1.65587	2.33065
14.51	1.60261	2.39949
14.53	1.63794	2.49002
14.55	1.75231	2.32908
14.57	1.7036	2.27439
14.59	1.72958	2.57904
14.61	1.74668	2.74229
14.63	1.73755	2.49093
14.65	1.59384	2.32345
14.67	1.64147	2.50768
14.69	1.66292	2.56565
14.71	1.66271	2.34761
14.73	1.6539	2.42286
14.75	1.63657	2.39487
14.77	1.82868	2.52084
14.79	1.71295	2.47568
14.81	1.69557	2.4605
14.83	1.72491	2.58101
14.85	1.84707	2.43035
14.87	1.82103	2.63459
14.89	1.65638	2.37948
14.91	1.6184	2.50307
14.93	1.94859	2.59673
14.95	1.89751	2.58978
14.97	1.77598	2.50384
14.99	1.77539	2.4225
15.01	1.63828	2.46569
15.03	1.73295	2.47977
15.05	1.7695	2.56371
15.07	1.79353	2.65541
15.09	1.68645	2.43143
15.11	1.85345	2.38417
15.13	1.95442	2.60996
15.15	1.8518	2.50967
15.17	1.89147	2.53141
15.19	1.79762	2.43992
15.21	1.78081	2.74374
15.23	1.78417	2.61599
15.25	1.82358	2.46885
15.27	1.8388	2.50636
15.29	1.67451	2.60347
15.31	1.74569	2.60065
15.33	1.73321	2.344
15.35	1.71683	2.57524
15.37	1.71236	2.59617
15.39	1.72366	2.63271
15.41	1.70741	2.41393
15.43	1.76171	2.64257
15.45	1.8782	2.48735
15.47	1.73703	2.57439
15.49	1.67817	2.61048
15.51	1.74358	2.45652
15.53	1.83571	2.53135
15.55	1.88882	2.54026
15.57	1.79169	2.54528
15.59	1.62219	2.46205
15.61	1.80165	2.4787
15.63	1.85427	2.41131
15.65	1.899	2.46985
15.67	1.90934	2.55844
15.69	1.67352	2.62008
15.71	1.65415	2.57187
15.73	1.60475	2.57287
15.75	1.92381	2.57385
15.77	1.65283	2.46988
15.79	1.73463	2.46737
15.81	1.76008	2.66249
15.83	1.79283	2.52187
15.85	1.79202	2.31887
15.87	1.79861	2.39814
15.89	1.89745	2.45856
15.91	1.87795	2.66227
15.93	1.8108	2.42786
15.95	1.84656	2.42544
15.97	1.86021	2.65327
15.99	1.76442	2.52998
16.01	1.81093	2.42184
16.03	1.85357	2.59354
16.05	1.72231	2.4532
16.07	1.81187	2.53733
16.09	1.70656	2.61384
16.11	1.93576	2.60735
16.13	1.80558	2.53282
16.15	1.85829	2.52655
16.17	1.7717	2.52744
16.19	1.6322	2.53186
16.21	1.82327	2.66041
16.23	1.8754	2.51586
16.25	1.59546	2.36495
16.27	1.90844	2.5352
16.29	1.83351	2.53249
16.31	1.88157	2.50175
16.33	1.74764	2.49563
16.35	1.77823	2.50696
16.37	1.8678	2.64692
16.39	1.8112	2.4184
16.41	1.88294	2.52674
16.43	1.89562	2.47225
16.45	1.90135	2.63157
16.47	1.84863	2.60113
16.49	1.69675	2.63596
16.51	1.68238	2.58171
16.53	1.77724	2.45607
16.55	1.88184	2.61688
16.57	1.73812	2.55625
16.59	1.98115	2.72958
16.61	1.78719	2.55747
16.63	1.84019	2.49066
16.65	1.87275	2.57546
16.67	1.92528	2.49884
16.69	1.89056	2.42259
16.71	1.91942	2.59705
16.73	1.78495	2.35108
16.75	1.72754	2.485
16.77	1.86262	2.56193
16.79	1.8119	2.51616
16.81	1.85047	2.4574
16.83	1.80329	2.56673
16.85	1.91063	2.52453
16.87	1.96506	2.43995
16.89	1.931	2.5812
16.91	2.00141	2.6077
16.93	1.88612	2.63731
16.95	1.90113	2.49807
16.97	1.8481	2.52779
16.99	1.91802	2.54122
17.01	1.84587	2.47082
17.03	1.6937	2.54536
17.05	1.8789	2.36946
17.07	1.83291	2.50146
17.09	1.88288	2.59135
17.11	1.78615	2.4866
17.13	1.87409	2.64279
17.15	1.80318	2.61128
17.17	1.75155	2.58939
17.19	1.93674	2.46666
17.21	1.99518	2.45778
17.23	1.9152	2.37045
17.25	1.87004	2.34929
17.27	1.85946	2.56574
17.29	1.81151	2.60969
17.31	1.85399	2.55701
17.33	1.95213	2.52007
17.35	1.81758	2.51736
17.37	1.77015	2.73708
17.39	1.85546	2.52429
17.41	1.84505	2.40779
17.43	1.96047	2.49738
17.45	1.74171	2.57736
17.47	1.8721	2.57146
17.49	1.87696	2.41324
17.51	1.91828	2.59621
17.53	1.99883	2.64185
17.55	1.96401	2.45729
17.57	1.81462	2.46075
17.59	1.87376	2.50939
17.61	1.7072	2.65097
17.63	1.89525	2.49801
17.65	1.85505	2.50432
17.67	1.84489	2.56732
17.69	1.8437	2.49599
17.71	1.96138	2.37743
17.73	1.87097	2.51142
17.75	1.94959	2.51464
17.77	1.66183	2.38501
17.79	1.82892	2.54752
17.81	1.8395	2.55356
17.83	1.91454	2.45401
17.85	1.79909	2.5392
17.87	1.93809	2.43428
17.89	1.91046	2.40846
17.91	1.95559	2.53965
17.93	1.81496	2.46441
17.95	2.05681	2.40395
17.97	1.83864	2.49097
17.99	1.9008	2.35008
18.01	1.94256	2.59199
18.03	1.80922	2.62638
18.05	1.82524	2.55191
18.07	1.87259	2.48917
18.09	1.90832	2.55203
18.11	1.978	2.45545
18.13	1.8432	2.58048
18.15	1.77406	2.50406
18.17	1.74475	2.50702
18.19	1.85359	2.4339
18.21	1.88607	2.40888
18.23	1.78377	2.72613
18.25	1.93098	2.42352
18.27	1.86253	2.5718
18.29	1.87518	2.45472
18.31	1.91834	2.4021
18.33	1.88364	2.53002
18.35	1.87124	2.48299
18.37	1.93069	2.48587
18.39	1.92098	2.54661
18.41	1.92231	2.54658
18.43	1.95107	2.57948
18.45	1.93863	2.37948
18.47	1.77869	2.46722
18.49	2.05021	2.46461
18.51	1.83903	2.48649
18.53	2.03051	2.41598
18.55	1.89611	2.39994
18.57	1.82446	2.4245
18.59	1.87987	2.51369
18.61	1.99425	2.55673
18.63	1.80736	2.54856
18.65	1.98035	2.55381
18.67	1.82903	2.41197
18.69	1.99856	2.61761
18.71	1.88512	2.41764
18.73	1.9369	2.43374
18.75	1.94337	2.57437
18.77	1.91542	2.43925
18.79	1.90079	2.38918
18.81	1.96524	2.52109
18.83	1.99524	2.36327
18.85	1.94117	2.56287
18.87	1.95276	2.52341
18.89	1.75272	2.44754
18.91	1.87413	2.51274
18.93	1.99763	2.43721
18.95	1.89218	2.55665
18.97	1.88561	2.63674
18.99	1.89197	2.50196
19.01	2.00406	2.48896
19.03	2.04875	2.38077
19.05	1.93658	2.43485
19.07	1.82744	2.47076
19.09	1.86453	2.60881
19.11	1.84021	2.51657
19.13	2.02994	2.62083
19.15	1.95707	2.42728
19.17	1.97328	2.38671
19.19	1.84515	2.39945
19.21	1.87415	2.46771
19.23	2.02148	2.49283
19.25	1.94686	2.29397
19.27	1.96792	2.31431
19.29	1.97135	2.4022
19.31	1.94477	2.37222
19.33	1.98565	2.512
19.35	1.79485	2.46947
19.37	1.92281	2.42711
19.39	1.95603	2.56094
19.41	1.94953	2.55319
19.43	2.06649	2.56275
19.45	1.88238	2.40719
19.47	2.01375	2.52518
19.49	1.93846	2.51019
19.51	1.93204	2.50259
19.53	2.01117	2.44127
19.55	1.91683	2.33873
19.57	1.87884	2.44347
19.59	1.85558	2.53806
19.61	2.07236	2.33413
19.63	1.8964	2.46725
19.65	2.076	2.47672
19.67	1.86219	2.41146
19.69	1.94015	2.51475
19.71	1.87384	2.40168
19.73	1.99934	2.35132
19.75	1.95706	2.46126
19.77	1.84579	2.37997
19.79	1.99199	2.3228
19.81	1.96897	2.29436
19.83	1.85123	2.48885
19.85	1.88062	2.49566
19.87	1.91461	2.35844
19.89	1.93196	2.39375
19.91	2.01978	2.41245
19.93	2.02981	2.25509
19.95	1.92036	2.47773
19.97	1.94222	2.52185
19.99	1.93134	2.50514
20.01	1.87627	2.42332
20.03	1.87485	2.35808
20.05	1.84792	2.33019
20.07	1.96225	2.47364
20.09	2.02994	2.41561
20.11	1.94063	2.35549
20.13	1.85397	2.34161
20.15	1.93523	2.4747
20.17	2.04824	2.19487
20.19	1.98244	2.46719
20.21	1.87127	2.44862
20.23	1.92678	2.38001
20.25	2.00253	2.45487
20.27	1.93733	2.41373
20.29	1.91767	2.57425
20.31	1.85966	2.49235
20.33	1.81541	2.30704
20.35	2.01441	2.50057
20.37	2.01495	2.43277
20.39	1.76887	2.43696
20.41	2.01377	2.47918
20.43	2.01207	2.49666
20.45	1.88332	2.49624
20.47	1.96639	2.36012
20.49	1.87375	2.46652
20.51	1.96981	2.33541
20.53	1.88415	2.38173
20.55	1.93787	2.32412
20.57	1.96274	2.30639
20.59	2.0073	2.3107
20.61	2.02974	2.39619
20.63	2.06961	2.42877
20.65	2.04155	2.36287
20.67	2.04415	2.45211
20.69	1.97923	2.35592
20.71	1.92978	2.43178
20.73	1.93039	2.48999
20.75	1.99811	2.35097
20.77	1.92729	2.41559
20.79	1.86967	2.42604
20.81	1.97584	2.42783
20.83	1.84531	2.3888
20.85	2.01758	2.42925
20.87	1.89602	2.44813
20.89	1.97569	2.4285
20.91	2.02094	2.37269
20.93	2.02134	2.32773
20.95	1.9559	2.38275
20.97	1.92885	2.3337
20.99	1.92306	2.4583
21.01	1.95952	2.42195
21.03	1.84831	2.37941
21.05	2.0215	2.41907
21.07	2.03026	2.36409
21.09	1.96773	2.29883
21.11	2.10205	2.36978
21.13	1.86009	2.34024
21.15	1.91283	2.45459
21.17	1.99865	2.37092
21.19	1.94713	2.3789
21.21	1.98283	2.30605
21.23	2.07629	2.341
21.25	1.98156	2.38613
21.27	1.9799	2.41873
21.29	2.00291	2.45943
21.31	2.05252	2.49792
21.33	1.98516	2.23715
21.35	1.98758	2.39246
21.37	1.96345	2.24307
21.39	1.93126	2.27555
21.41	1.90122	2.37297
21.43	2.00321	2.26503
21.45	1.94883	2.27499
21.47	2.00384	2.31726
21.49	1.95975	2.31497
21.51	1.98431	2.33081
21.53	1.87003	2.37876
21.55	1.98699	2.28403
21.57	2.02137	2.38998
21.59	1.87365	2.29157
21.61	1.92008	2.29132
21.63	2.06993	2.40065
21.65	1.9806	2.31667
21.67	1.89755	2.41363
21.69	1.92774	2.35965
21.71	1.95187	2.30784
21.73	1.95026	2.28385
21.75	1.9782	2.31315
21.77	1.95096	2.34824
21.79	1.96505	2.31841
21.81	2.07118	2.26909
21.83	2.04978	2.29036
21.85	1.94451	2.27055
21.87	1.97993	2.39891
21.89	1.98604	2.26615
21.91	1.8698	2.25231
21.93	2.09121	2.3955
21.95	2.04097	2.34083
21.97	1.99478	2.29409
21.99	2.01621	2.21475
22.01	1.82784	2.29346
22.03	2.00697	2.17598
22.05	1.94774	2.32348
22.07	1.98631	2.34606
22.09	1.97698	2.36856
22.11	1.8857	2.32805
22.13	1.97746	2.32955
22.15	1.93209	2.38424
22.17	1.9324	2.24151
22.19	1.94217	2.35294
22.21	2.0237	2.3487
22.23	1.97479	2.26337
22.25	2.01078	2.40428
22.27	2.03536	2.31727
22.29	1.99982	2.26621
22.31	1.94193	2.38013
22.33	2.01509	2.28988
22.35	1.98537	2.241
22.37	2.03211	2.36365
22.39	1.97084	2.31481
22.41	1.90051	2.29769
22.43	1.94715	2.25469
22.45	1.95292	2.173
22.47	1.96606	2.2799
22.49	2.04549	2.32744
22.51	1.99955	2.17431
22.53	1.96111	2.38896
22.55	1.91365	2.3224
22.57	1.91757	2.18289
22.59	1.98176	2.30688
22.61	1.93085	2.18611
22.63	2.0057	2.18953
22.65	1.97673	2.19111
22.67	1.95329	2.41214
22.69	1.97519	2.30832
22.71	1.9663	2.41811
22.73	2.00613	2.24247
22.75	1.96659	2.30156
22.77	1.94876	2.23819
22.79	1.90227	2.29528
22.81	1.91864	2.25901
22.83	2.04046	2.27115
22.85	2.01011	2.29038
22.87	2.00303	2.26678
22.89	1.93549	2.31263
22.91	1.91968	2.26065
22.93	1.91634	2.33825
22.95	1.94131	2.23684
22.97	1.80191	2.32305
22.99	1.94338	2.24141
23.01	2.01922	2.36075
23.03	1.91027	2.15104
23.05	1.94907	2.3473
23.07	2.01224	2.24691
23.09	2.00351	2.24127
23.11	2.05589	2.20947
23.13	2.05582	2.13422
23.15	1.97226	2.25228
23.17	1.90983	2.29006
23.19	1.97067	2.22718
23.21	1.92748	2.18009
23.23	1.97252	2.27997
23.25	1.94154	2.33468
23.27	1.86591	2.24976
23.29	1.84724	2.11531
23.31	1.97444	2.25577
23.33	1.95736	2.22793
23.35	1.97452	2.15745
23.37	1.91653	2.28175
23.39	2.04274	2.19948
23.41	1.89638	2.19062
23.43	1.86938	2.24291
23.45	2.02043	2.31536
23.47	1.951	2.26573
23.49	1.89531	2.23147
23.51	2.00339	2.23105
23.53	2.03534	2.26093
23.55	1.99827	2.28398
23.57	1.91938	2.20628
23.59	1.93958	2.25279
23.61	1.948	2.15868
23.63	2.02149	2.15002
23.65	2.03807	2.09306
23.67	1.98139	2.26088
23.69	2.04282	2.086
23.71	1.87854	2.27315
23.73	1.98959	2.19649
23.75	1.94658	2.17131
23.77	1.92021	2.10332
23.79	1.91534	2.20025
23.81	2.03379	2.18011
23.83	1.88429	2.15183
23.85	1.93521	2.15314
23.87	1.94505	2.24114
23.89	1.96793	2.16554
23.91	1.95974	2.18637
23.93	1.92229	2.11598
23.95	1.92558	2.1352
23.97	2.0197	2.18517
23.99	1.9386	2.11837
24.01	1.94992	2.04532
24.03	1.99026	2.31148
24.05	1.94022	2.2883
24.07	2.00778	2.08983
24.09	1.94824	2.16346
24.11	1.95623	2.10375
24.13	1.99301	2.15469
24.15	1.91779	2.11596
24.17	1.87313	2.08853
24.19	2.05641	2.19976
24.21	2.01961	2.19613
24.23	1.88133	2.11471
24.25	1.88616	2.09221
24.27	1.97166	2.13623
24.29	1.8294	2.12956
24.31	1.88159	2.17968
24.33	1.99817	2.1698
24.35	1.95873	2.11436
24.37	2.01045	2.18779
24.39	1.96798	2.1231
24.41	1.96788	2.16029
24.43	1.8897	2.05212
24.45	1.9443	2.11581
24.47	2.00027	2.04853
24.49	1.88822	2.14931
24.51	1.93479	2.18304
24.53	2.00754	2.08189
24.55	1.98571	2.16511
24.57	2.02726	2.08438
24.59	2.01163	2.09487
24.61	2.02375	2.09608
24.63	1.92981	2.05119
24.65	1.95583	2.14758
24.67	1.84392	2.04302
24.69	1.87457	2.04277
24.71	2.03183	2.17685
24.73	1.8929	2.19162
24.75	1.98266	2.06331
24.77	2.00073	2.13137
24.79	2.03997	2.19316
24.81	2.03365	2.11542
24.83	1.90641	2.08178
24.85	2.00145	2.21277
24.87	1.98919	2.1218
24.89	1.89873	2.18911
24.91	1.92122	2.05491
24.93	2.00362	2.1431
24.95	1.90608	2.13218
24.97	1.95087	2.21098
24.99	1.93431	2.09849
25.01	1.93569	2.08768
25.03	1.96087	2.16618
25.05	2.0127	2.00675
25.07	2.04063	2.13999
25.09	1.94261	2.16323
25.11	1.91883	2.07405
25.13	1.90839	2.11502
25.15	2.00998	2.01883
25.17	1.88615	2.15392
25.19	1.89931	2.18281
25.21	1.85377	2.06202
25.23	1.93137	2.02508
25.25	2.00579	2.10228
25.27	1.90774	2.0537
25.29	1.87995	2.06503
25.31	1.87407	2.18981
25.33	1.9728	2.07159
25.35	1.86816	2.06832
25.37	1.97817	2.10126
25.39	1.8883	2.05024
25.41	1.8579	2.0398
25.43	1.89678	2.10433
25.45	1.93266	2.06937
25.47	1.90663	2.08911
25.49	1.92516	2.0514
25.51	1.93647	2.04246
25.53	1.9177	2.05499
25.55	1.899	2.03607
25.57	1.89603	2.05141
25.59	1.97847	2.11368
25.61	1.89437	2.14023
25.63	1.89425	1.97088
25.65	1.89697	2.02164
25.67	1.84592	2.06375
25.69	1.93626	2.06195
25.71	1.88248	1.9262
25.73	1.92602	1.99501
25.75	1.9905	2.17184
25.77	1.90601	2.01128
25.79	1.94369	2.0572
25.81	1.94348	2.01204
25.83	1.84548	2.01032
25.85	1.93189	2.01558
25.87	1.88573	2.03614
25.89	1.8703	2.05525
25.91	1.89658	2.01876
25.93	1.86038	2.01564
25.95	1.82706	2.07067
25.97	1.81319	2.07301
25.99	1.88354	2.0988
26.01	1.93713	2.08317
26.03	1.89701	2.02495
26.05	1.92294	1.99849
26.07	1.86788	2.01188
26.09	1.9061	1.87597
26.11	1.91275	1.99068
26.13	1.92893	2.04361
26.15	1.89191	2.01049
26.17	1.82097	2.01151
26.19	1.89701	2.03425
26.21	1.9009	2.01215
26.23	1.91967	2.03347
26.25	1.98168	2.04525
26.27	2.02864	2.02999
26.29	1.87586	1.9325
26.31	1.94168	2.04536
26.33	1.80697	2.00058
26.35	1.85256	1.93579
26.37	1.97977	2.024
26.39	1.87639	2.00487
26.41	1.8348	2.01921
26.43	1.89207	2.03751
26.45	1.87455	1.93051
26.47	1.82117	1.96085
26.49	1.80912	1.96851
26.51	1.88862	2.00268
26.53	1.85532	2.03674
26.55	1.84459	1.94376
26.57	1.89858	1.95272
26.59	1.91946	1.96296
26.61	1.87314	1.94685
26.63	1.97153	2.02542
26.65	1.80715	2.03944
26.67	1.90665	1.85948
26.69	1.89725	1.98099
26.71	1.90486	1.85652
26.73	1.83287	1.97637
26.75	1.89787	1.93564
26.77	1.92755	1.94056
26.79	1.87143	2.01169
26.81	1.83881	2.01258
26.83	1.86715	1.96296
26.85	1.95228	1.92513
26.87	1.89257	2.00747
26.89	1.86527	2.03156
26.91	1.8921	1.97448
26.93	1.82503	1.84559
26.95	1.76842	1.91729
26.97	1.87344	1.95417
26.99	1.84635	1.86683
27.01	1.93816	1.95733
27.03	1.88427	1.92382
27.05	1.78594	1.95027
27.07	2.00208	1.89778
27.09	1.82259	2.01056
27.11	1.89345	1.96321
27.13	1.91726	1.97551
27.15	1.898	2.01433
27.17	1.875	1.91793
27.19	1.92898	1.89242
27.21	1.88082	1.94251
27.23	1.88435	1.90572
27.25	1.91924	1.8866
27.27	1.84874	1.944
27.29	1.84478	1.97119
27.31	1.84958	1.92081
27.33	1.94296	1.94421
27.35	1.84542	1.88031
27.37	1.86512	1.88503
27.39	1.83755	1.93818
27.41	1.84975	2.00111
27.43	1.83343	1.84086
27.45	1.79983	1.86787
27.47	1.77745	1.92815
27.49	1.93644	1.93767
27.51	1.87944	1.96565
27.53	1.82874	1.93451
27.55	1.80398	1.83591
27.57	1.91418	1.94239
27.59	1.76692	1.90896
27.61	1.89519	1.96978
27.63	1.70687	1.90344
27.65	1.8824	1.94823
27.67	1.79446	1.86994
27.69	1.82834	1.9888
27.71	1.82448	1.93009
27.73	1.83155	1.95519
27.75	1.84586	1.87491
27.77	1.75255	1.90363
27.79	1.87313	1.92382
27.81	1.80416	1.93432
27.83	1.78833	1.96162
27.85	1.79056	1.92876
27.87	1.89	1.92
27.89	1.86692	1.93402
27.91	1.90133	1.85108
27.93	1.79227	1.88547
27.95	1.78135	1.89948
27.97	1.88127	1.83004
27.99	1.82743	1.97138
28.01	1.79274	1.79868
28.03	1.89102	1.91949
28.05	1.78763	1.89662
28.07	1.77799	1.78745
28.09	1.7979	1.82743
28.11	1.80242	1.88263
28.13	1.8081	1.80692
28.15	1.76554	1.82553
28.17	1.84173	1.98503
28.19	1.81683	1.81918
28.21	1.74047	1.87516
28.23	1.7766	1.85613
28.25	1.77409	1.87453
28.27	1.74242	1.86488
28.29	1.86807	1.87273
28.31	1.81775	1.92242
28.33	1.74898	1.82679
28.35	1.85785	1.8219
28.37	1.91893	1.89576
28.39	1.78554	1.79133
28.41	1.78419	1.82576
28.43	1.77476	1.83472
28.45	1.81487	1.85518
28.47	1.84452	1.79507
28.49	1.73514	1.86031
28.51	1.85426	1.89325
28.53	1.77952	1.82876
28.55	1.82734	1.81933
28.57	1.8008	1.87502
28.59	1.76977	1.80284
28.61	1.6819	1.82879
28.63	1.87058	1.81828
28.65	1.87592	1.76123
28.67	1.77238	1.82228
28.69	1.8707	1.83219
28.71	1.74709	1.85339
28.73	1.73902	1.7808
28.75	1.80764	1.77381
28.77	1.76121	1.86031
28.79	1.80037	1.84423
28.81	1.79226	1.89445
28.83	1.79538	1.77632
28.85	1.74698	1.82761
28.87	1.7535	1.8206
28.89	1.74661	1.78681
28.91	1.74865	1.8033
28.93	1.77519	1.76406
28.95	1.66709	1.8328
28.97	1.8125	1.79029
28.99	1.80889	1.7612
29.01	1.67571	1.77095
29.03	1.80944	1.78621
29.05	1.84892	1.77492
29.07	1.72615	1.76144
29.09	1.80088	1.79868
29.11	1.78081	1.78081
29.13	1.83109	1.79923
29.15	1.86477	1.7485
29.17	1.8896	1.79101
29.19	1.7995	1.76449
29.21	1.77847	1.79922
29.23	1.77712	1.86113
29.25	1.72894	1.76053
29.27	1.86475	1.78315
29.29	1.69162	1.82091
29.31	1.78805	1.7989
29.33	1.77044	1.75527
29.35	1.77344	1.81131
29.37	1.74293	1.85423
29.39	1.77185	1.72545
29.41	1.74035	1.82117
29.43	1.75628	1.84775
29.45	1.74422	1.8388
29.47	1.76225	1.7923
29.49	1.68269	1.8038
29.51	1.75854	1.72001
29.53	1.73372	1.75723
29.55	1.71429	1.79328
29.57	1.69918	1.78126
29.59	1.78524	1.79376
29.61	1.63187	1.80516
29.63	1.77936	1.81121
29.65	1.83952	1.82468
29.67	1.77033	1.73222
29.69	1.7542	1.74152
29.71	1.7529	1.78458
29.73	1.73156	1.75581
29.75	1.73029	1.76083
29.77	1.78896	1.79106
29.79	1.81177	1.75715
29.81	1.70655	1.7978
29.83	1.79225	1.75663
29.85	1.72813	1.79508
29.87	1.71014	1.66418
29.89	1.67343	1.76837
29.91	1.6639	1.83268
29.93	1.67936	1.83231
29.95	1.70829	1.82259
29.97	1.75271	1.80667
29.99	1.78043	1.77628
30.01	1.76667	1.72838
30.03	1.79429	1.78602
30.05	1.71346	1.72172
30.07	1.73283	1.77509
30.09	1.84994	1.81597
30.11	1.73131	1.73028
30.13	1.76392	1.72696
30.15	1.71031	1.70621
30.17	1.74184	1.77665
30.19	1.72726	1.68738
30.21	1.76583	1.73314
30.23	1.75635	1.79511
30.25	1.73366	1.80801
30.27	1.71102	1.77511
30.29	1.69962	1.79308
30.31	1.69433	1.67709
30.33	1.64853	1.78836
30.35	1.65951	1.81332
30.37	1.7119	1.71594
30.39	1.74497	1.75102
30.41	1.73058	1.7588
30.43	1.74441	1.7434
30.45	1.6999	1.72604
30.47	1.6796	1.7057
30.49	1.69444	1.69143
30.51	1.72626	1.66018
30.53	1.736	1.686
30.55	1.6788	1.73173
30.57	1.70553	1.64668
30.59	1.68238	1.67043
30.61	1.74186	1.715
30.63	1.71674	1.78131
30.65	1.69565	1.7522
30.67	1.74199	1.67857
30.69	1.69222	1.73675
30.71	1.71472	1.69002
30.73	1.71348	1.71447
30.75	1.72801	1.77631
30.77	1.70804	1.63421
30.79	1.63897	1.72057
30.81	1.68692	1.72521
30.83	1.65727	1.67002
30.85	1.64827	1.6845
30.87	1.70678	1.67645
30.89	1.72508	1.73875
30.91	1.64675	1.7726
30.93	1.66119	1.72647
30.95	1.6931	1.62596
30.97	1.68022	1.64329
30.99	1.64312	1.71493
31.01	1.70497	1.61095
31.03	1.60887	1.71923
31.05	1.67158	1.76632
31.07	1.69453	1.73894
31.09	1.59303	1.74731
31.11	1.67765	1.6295
31.13	1.62548	1.68127
31.15	1.65029	1.70217
31.17	1.71629	1.74507
31.19	1.71026	1.72463
31.21	1.71285	1.72529
31.23	1.68868	1.72213
31.25	1.69797	1.66361
31.27	1.6958	1.64242
31.29	1.62223	1.72695
31.31	1.64013	1.72094
31.33	1.70165	1.7083
31.35	1.61129	1.71371
31.37	1.63575	1.66606
31.39	1.67056	1.66583
31.41	1.69489	1.67599
31.43	1.7635	1.65593
31.45	1.71319	1.56525
31.47	1.6282	1.64043
31.49	1.74738	1.64117
31.51	1.60811	1.65692
31.53	1.65295	1.66795
31.55	1.6368	1.71172
31.57	1.68897	1.6871
31.59	1.68217	1.67189
31.61	1.70989	1.70522
31.63	1.58568	1.65928
31.65	1.6209	1.62555
31.67	1.63836	1.66624
31.69	1.57597	1.65486
31.71	1.57769	1.688
31.73	1.62754	1.68309
31.75	1.64399	1.67358
31.77	1.62622	1.6964
31.79	1.63524	1.6998
31.81	1.68201	1.66635
31.83	1.67713	1.71577
31.85	1.68881	1.66676
31.87	1.61787	1.6298
31.89	1.71391	1.66991
31.91	1.65317	1.61656
31.93	1.61819	1.67762
31.95	1.70565	1.67186
31.97	1.64697	1.63329
31.99	1.57752	1.69774
32.01	1.60556	1.69107
32.03	1.60265	1.60447
32.05	1.6306	1.64965
32.07	1.65031	1.67025
32.09	1.59123	1.60934
32.11	1.56032	1.61185
32.13	1.74076	1.63513
32.15	1.59973	1.64932
32.17	1.58243	1.61485
32.19	1.61105	1.68211
32.21	1.55694	1.6899
32.23	1.66806	1.64474
32.25	1.65255	1.6409
32.27	1.65946	1.67915
32.29	1.5841	1.63595
32.31	1.50982	1.64999
32.33	1.62031	1.58553
32.35	1.60584	1.65037
32.37	1.61453	1.65812
32.39	1.58588	1.63652
32.41	1.68419	1.58215
32.43	1.67148	1.66351
32.45	1.62251	1.62871
32.47	1.67002	1.65322
32.49	1.63088	1.62381
32.51	1.66238	1.6712
32.53	1.60045	1.58811
32.55	1.56681	1.719
32.57	1.56313	1.60443
32.59	1.55594	1.58842
32.61	1.61452	1.58997
32.63	1.62829	1.62304
32.65	1.62543	1.57471
32.67	1.61296	1.62518
32.69	1.64413	1.58831
32.71	1.63689	1.67174
32.73	1.59922	1.61575
32.75	1.60943	1.59987
32.77	1.59184	1.55886
32.79	1.5951	1.64018
32.81	1.63299	1.57151
32.83	1.63878	1.60852
32.85	1.57719	1.60224
32.87	1.59425	1.577
32.89	1.56129	1.60524
32.91	1.50776	1.61361
32.93	1.54977	1.60306
32.95	1.57192	1.57278
32.97	1.58545	1.62833
32.99	1.59552	1.59552
33.01	1.54312	1.61668
33.03	1.5498	1.57799
33.05	1.63496	1.53939
33.07	1.57844	1.62787
33.09	1.55865	1.54163
33.11	1.62224	1.51341
33.13	1.56423	1.57782
33.15	1.51654	1.56828
33.17	1.57486	1.58418
33.19	1.49427	1.5882
33.21	1.61502	1.62685
33.23	1.54386	1.57171
33.25	1.52177	1.61535
33.27	1.5932	1.58478
33.29	1.58792	1.53914
33.31	1.51461	1.61038
33.33	1.55391	1.58243
33.35	1.54031	1.5378
33.37	1.56441	1.52423
33.39	1.59013	1.56003
33.41	1.48886	1.63165
33.43	1.57298	1.55547
33.45	1.4828	1.5611
33.47	1.65243	1.54593
33.49	1.50336	1.56818
33.51	1.53809	1.57793
33.53	1.58351	1.55449
33.55	1.55429	1.58079
33.57	1.54914	1.56154
33.59	1.53407	1.57042
33.61	1.55535	1.53555
33.63	1.56174	1.58317
33.65	1.52285	1.61669
33.67	1.56297	1.55721
33.69	1.62681	1.57261
33.71	1.51251	1.63308
33.73	1.5443	1.50006
33.75	1.54329	1.55557
33.77	1.52675	1.52757
33.79	1.49964	1.52903
33.81	1.52314	1.58022
33.83	1.57265	1.55473
33.85	1.58706	1.5952
33.87	1.5145	1.54375
33.89	1.55329	1.58413
33.91	1.51336	1.59847
33.93	1.56744	1.49377
33.95	1.53244	1.55508
33.97	1.55002	1.57022
33.99	1.50141	1.59015
34.01	1.4803	1.53429
34.03	1.64437	1.56871
34.05	1.48486	1.49049
34.07	1.57065	1.60518
34.09	1.53993	1.51266
34.11	1.50849	1.59901
34.13	1.51952	1.56513
34.15	1.54172	1.59607
34.17	1.54231	1.50479
34.19	1.50223	1.55167
34.21	1.5387	1.51879
34.23	1.55202	1.591
34.25	1.45248	1.55815
34.27	1.5111	1.56348
34.29	1.52757	1.49586
34.31	1.5733	1.58834
34.33	1.51215	1.55723
34.35	1.48116	1.51434
34.37	1.5465	1.55676
34.39	1.48717	1.4919
34.41	1.56968	1.55787
34.43	1.50731	1.53876
34.45	1.5409	1.52441
34.47	1.49832	1.46851
34.49	1.53655	1.51696
34.51	1.48311	1.55355
34.53	1.46419	1.43058
34.55	1.47812	1.57104
34.57	1.46315	1.53724
34.59	1.54481	1.4747
34.61	1.45354	1.52124
34.63	1.49617	1.51249
34.65	1.52239	1.47969
34.67	1.49039	1.52141
34.69	1.48712	1.48557
34.71	1.55736	1.47613
34.73	1.51538	1.50379
34.75	1.51981	1.48894
34.77	1.48414	1.49571
34.79	1.45163	1.56022
34.81	1.43997	1.45535
34.83	1.46213	1.4967
34.85	1.51878	1.54948
34.87	1.47104	1.53543
34.89	1.47089	1.51989
34.91	1.47685	1.52198
34.93	1.45835	1.48127
34.95	1.45821	1.52536
34.97	1.54115	1.48093
34.99	1.52035	1.4526
35.01	1.48059	1.50797
35.03	1.50321	1.55714
35.05	1.51288	1.46432
35.07	1.43385	1.45507
35.09	1.52987	1.53668
35.11	1.47898	1.47066
35.13	1.56641	1.56188
35.15	1.42959	1.4907
35.17	1.45736	1.4551
35.19	1.47075	1.5257
35.21	1.44503	1.53825
35.23	1.49295	1.54927
35.25	1.51001	1.46875
35.27	1.48807	1.51429
35.29	1.48339	1.47141
35.31	1.44508	1.45853
35.33	1.45987	1.53529
35.35	1.51192	1.54698
35.37	1.46178	1.45582
35.39	1.47129	1.49883
35.41	1.44436	1.51424
35.43	1.49693	1.50362
35.45	1.44258	1.50489
35.47	1.47504	1.50245
35.49	1.47042	1.51482
35.51	1.50054	1.5072
35.53	1.48483	1.44939
35.55	1.52962	1.51561
35.57	1.4336	1.52569
35.59	1.52177	1.47762
35.61	1.44509	1.49066
35.63	1.48164	1.52496
35.65	1.46531	1.49978
35.67	1.43144	1.49297
35.69	1.51838	1.46935
35.71	1.48013	1.52398
35.73	1.44124	1.42444
35.75	1.47609	1.42869
35.77	1.44384	1.48974
35.79	1.4466	1.53464
35.81	1.45952	1.42681
35.83	1.46224	1.43756
35.85	1.41783	1.44756
35.87	1.43653	1.43001
35.89	1.43782	1.47545
35.91	1.53235	1.4196
35.93	1.51043	1.41802
35.95	1.40706	1.45034
35.97	1.47898	1.45593
35.99	1.43848	1.45719
36.01	1.46276	1.46923
36.03	1.4676	1.48267
36.05	1.43441	1.4172
36.07	1.47151	1.51521
36.09	1.42265	1.42694
36.11	1.42536	1.41464
36.13	1.4452	1.49661
36.15	1.40509	1.43362
36.17	1.43488	1.46908
36.19	1.47386	1.46248
36.21	1.47863	1.46655
36.23	1.42232	1.41167
36.25	1.42005	1.49381
36.27	1.42769	1.46312
36.29	1.44947	1.49194
36.31	1.45	1.44858
36.33	1.48795	1.4371
36.35	1.43199	1.44258
36.37	1.46213	1.44451
36.39	1.41407	1.41899
36.41	1.43431	1.47157
36.43	1.44397	1.49103
36.45	1.39959	1.45642
36.47	1.47234	1.42469
36.49	1.39023	1.43083
36.51	1.46632	1.44394
36.53	1.44865	1.44655
36.55	1.42195	1.46381
36.57	1.4406	1.45106
36.59	1.36315	1.46061
36.61	1.40755	1.43468
36.63	1.38379	1.40532
36.65	1.37534	1.50371
36.67	1.40087	1.40018
36.69	1.47343	1.43466
36.71	1.42134	1.37431
36.73	1.35968	1.45226
36.75	1.41272	1.44861
36.77	1.40912	1.44635
36.79	1.36834	1.43927
36.81	1.47278	1.39574
36.83	1.41759	1.42515
36.85	1.3426	1.41811
36.87	1.43714	1.43851
36.89	1.39243	1.36298
36.91	1.46345	1.41829
36.93	1.40924	1.41812
36.95	1.44594	1.4043
36.97	1.40551	1.41847
36.99	1.44418	1.42919
37.01	1.42833	1.41132
37.03	1.36221	1.42271
37.05	1.43543	1.44969
37.07	1.36334	1.41489
37.09	1.40727	1.43234
37.11	1.38612	1.41387
37.13	1.35962	1.45427
37.15	1.45135	1.39125
37.17	1.45856	1.40999
37.19	1.36736	1.40106
37.21	1.36791	1.37465
37.23	1.39939	1.47404
37.25	1.38043	1.40528
37.27	1.35412	1.37022
37.29	1.40093	1.38618
37.31	1.41951	1.40411
37.33	1.41532	1.44809
37.35	1.42449	1.42917
37.37	1.34621	1.44766
37.39	1.46212	1.37611
37.41	1.39195	1.3813
37.43	1.41908	1.34456
37.45	1.383	1.42088
37.47	1.40742	1.38617
37.49	1.45167	1.43178
37.51	1.41568	1.4276
37.53	1.35196	1.38439
37.55	1.39217	1.46951
37.57	1.4072	1.39003
37.59	1.46639	1.4466
37.61	1.39169	1.43518
37.63	1.37309	1.43497
37.65	1.37953	1.36506
37.67	1.27953	1.43783
37.69	1.40547	1.41269
37.71	1.40136	1.3889
37.73	1.36779	1.39332
37.75	1.41082	1.42521
37.77	1.42696	1.40475
37.79	1.36736	1.42219
37.81	1.37179	1.4409
37.83	1.37164	1.40486
37.85	1.33245	1.34482
37.87	1.3512	1.40059
37.89	1.3264	1.36275
37.91	1.3678	1.34186
37.93	1.3832	1.40977
37.95	1.43546	1.39922
37.97	1.35831	1.40163
37.99	1.3924	1.38465
38.01	1.38836	1.39158
38.03	1.35854	1.38947
38.05	1.37127	1.36484
38.07	1.34154	1.38398
38.09	1.36197	1.3896
38.11	1.40932	1.34707
38.13	1.29821	1.38989
38.15	1.35577	1.38587
38.17	1.38826	1.39465
38.19	1.34654	1.3491
38.21	1.38344	1.36109
38.23	1.34309	1.35967
38.25	1.31301	1.36207
38.27	1.35492	1.37019
38.29	1.34142	1.34524
38.31	1.39591	1.33685
38.33	1.29231	1.42364
38.35	1.38476	1.3892
38.37	1.35483	1.3504
38.39	1.32685	1.40338
38.41	1.29831	1.35327
38.43	1.36385	1.35502
38.45	1.35361	1.33911
38.47	1.35661	1.35598
38.49	1.32437	1.3854
38.51	1.32363	1.36322
38.53	1.33983	1.36557
38.55	1.31398	1.38925
38.57	1.3571	1.39532
38.59	1.36258	1.37823
38.61	1.32553	1.32741
38.63	1.36538	1.41535
38.65	1.34712	1.32404
38.67	1.33202	1.33264
38.69	1.35555	1.37423
38.71	1.32616	1.33424
38.73	1.38693	1.32727
38.75	1.34515	1.37184
38.77	1.36484	1.36732
38.79	1.34052	1.31698
38.81	1.35646	1.35213
38.83	1.33837	1.33157
38.85	1.38084	1.34255
38.87	1.34241	1.37757
38.89	1.32562	1.36383
38.91	1.36612	1.35935
38.93	1.31613	1.3229
38.95	1.30679	1.36147
38.97	1.34657	1.35148
38.99	1.3127	1.33661
39.01	1.36709	1.39404
39.03	1.33938	1.33081
39.05	1.32578	1.38079
39.07	1.35556	1.3574
39.09	1.32734	1.35113
39.11	1.3662	1.3662
39.13	1.31671	1.3435
39.15	1.36584	1.34699
39.17	1.30127	1.37174
39.19	1.34546	1.32179
39.21	1.35136	1.38107
39.23	1.38753	1.3524
39.25	1.31835	1.33348
39.27	1.35207	1.37685
39.29	1.30782	1.36277
39.31	1.32338	1.36319
39.33	1.34132	1.30938
39.35	1.30083	1.32912
39.37	1.28688	1.33498
39.39	1.33904	1.34745
39.41	1.34848	1.31007
39.43	1.29256	1.3675
39.45	1.30263	1.28645
39.47	1.34378	1.36772
39.49	1.30059	1.30836
39.51	1.31838	1.40077
39.53	1.33195	1.29855
39.55	1.29545	1.32465
39.57	1.25366	1.32807
39.59	1.31484	1.37074
39.61	1.30163	1.31767
39.63	1.32821	1.30091
39.65	1.28833	1.30849
39.67	1.35574	1.33323
39.69	1.28751	1.32124
39.71	1.3004	1.28089
39.73	1.31385	1.3233
39.75	1.30663	1.30014
39.77	1.31711	1.3006
39.79	1.26515	1.31578
39.81	1.32152	1.38268
39.83	1.27613	1.28729
39.85	1.26369	1.31887
39.87	1.24835	1.33337
39.89	1.33204	1.36191
39.91	1.32134	1.30905
39.93	1.28611	1.33814
39.95	1.31344	1.34556
39.97	1.3448	1.32554
[truncated: 501 more rows]

## Sheet: Fig. 3d
Dynamic time (ps)	Interaction energy (kcal mol-1)
0	-557.763
0.5	-467.401
1	-423.402
1.5	-405.291
2	-392.427
2.5	-376.49
3	-376.077
3.5	-378.23
4	-388.592
4.5	-400.939
5	-406.794
5.5	-406.965
6	-389.713
6.5	-415.487
7	-421.661
7.5	-428.622
8	-432.786
8.5	-440.992
9	-463.907
9.5	-451.807
10	-462.058
10.5	-465.467
11	-459.379
11.5	-465.702
12	-474.995
12.5	-479.534
13	-491.331
13.5	-483.989
14	-488.049
14.5	-471.718
15	-477.37
15.5	-477.879
16	-485.072
16.5	-483.038
17	-484.403
17.5	-503.356
18	-507.72
18.5	-515.928
19	-524.392
19.5	-525.499
20	-531.467
20.5	-531.241
21	-521.639
21.5	-530.966
22	-526.434
22.5	-513.229
23	-516.398
23.5	-518.373
24	-510.084
24.5	-511.232
25	-512.283
25.5	-512.023
26	-526.331
26.5	-538.718
27	-549.5
27.5	-551.329
28	-549.132
28.5	-543.175
29	-539.824
29.5	-545.832
30	-562.29
30.5	-551.223
31	-548.034
31.5	-538.223
32	-533.198
32.5	-557.53
33	-565.256
33.5	-564.4
34	-574.286
34.5	-575.537
35	-570.558
35.5	-560.448
36	-550.286
36.5	-574.372
37	-557.914
37.5	-571.135
38	-583.067
38.5	-578.755
39	-583.21
39.5	-578.778
40	-568.963
40.5	-613.046
41	-615.677
41.5	-600.53
42	-579.674
42.5	-569.232
43	-570.217
43.5	-568.159
44	-572.83
44.5	-591.302
45	-583.962
45.5	-590.269
46	-586.777
46.5	-590.396
47	-602.895
47.5	-591.595
48	-589.227
48.5	-582.909
49	-578.44
49.5	-579.732
50	-597.574
50.5	-584.732
51	-594.346
51.5	-607.769
52	-611.048
52.5	-616.706
53	-612.498
53.5	-608.348
54	-611.189
54.5	-599.184
55	-597.212
55.5	-594.591
56	-596.086
56.5	-620.265
57	-610.403
57.5	-607.093
58	-611.131
58.5	-590.364
59	-603.063
59.5	-581.462
60	-609.755
60.5	-605.881
61	-596.777
61.5	-587.607
62	-594.919
62.5	-607.013
63	-632.482
63.5	-613.712
64	-626.528
64.5	-639.415
65	-636.818
65.5	-641.967
66	-636.715
66.5	-645.384
67	-637.25
67.5	-651.971
68	-645.34
68.5	-638.19
69	-626.14
69.5	-602.582
70	-622.864
70.5	-626.745
71	-627.842
71.5	-634.698
72	-636.915
72.5	-635.344
73	-663.4
73.5	-659.945
74	-637.467
74.5	-622.092
75	-617.059
75.5	-644.456
76	-646.15
76.5	-636.607
77	-624.782
77.5	-621.765
78	-633.056
78.5	-623.766
79	-619.816
79.5	-624.174
80	-623.875
80.5	-625.884
81	-626.341
81.5	-628.441
82	-634.189
82.5	-642.385
83	-646.363
83.5	-651.217
84	-652.532
84.5	-649.234
85	-642.249
85.5	-639.275
86	-634.121
86.5	-637.416
87	-615.019
87.5	-614.288
88	-616.313
88.5	-633.289
89	-624.72
89.5	-635.458
90	-613.351
90.5	-610.338
91	-611.025
91.5	-620.227
92	-635.076
92.5	-631.529
93	-643.738
93.5	-643.711
94	-646.396
94.5	-638.289
95	-626.166
95.5	-629.34
96	-621.223
96.5	-637.833
97	-636.165
97.5	-617.447
98	-623.07
98.5	-624.409
99	-636.19
99.5	-637.859
100	-624.027
100.5	-619.465
101	-620.782
101.5	-629.458
102	-637.66
102.5	-639.693
103	-649.155
103.5	-645.714
104	-663.388
104.5	-637.562
105	-648.23
105.5	-657.743
106	-661.024
106.5	-643.286
107	-655.835
107.5	-661.381
108	-649.377
108.5	-660.548
109	-669.318
109.5	-654.346
110	-642.29
110.5	-638.058
111	-649.703
111.5	-639.631
112	-629.854
112.5	-652.785
113	-635.375
113.5	-646.788
114	-637.579
114.5	-653.825
115	-647.349
115.5	-638.239
116	-648.792
116.5	-642.355
117	-621.726
117.5	-635.447
118	-637.141
118.5	-650.213
119	-651.106
119.5	-642.406
120	-633.309
120.5	-620.873
121	-636.142
121.5	-645.021
122	-651.406
122.5	-630.771
123	-640.546
123.5	-632.977
124	-628.909
124.5	-627.095
125	-637.208
125.5	-633.987
126	-647.179
126.5	-647.032
127	-642.625
127.5	-639.436
128	-618.558
128.5	-614.609
129	-638.112
129.5	-638.783
130	-634.034
130.5	-625.555
131	-633.588
131.5	-628.092
132	-631.082
132.5	-651.759
133	-649.158
133.5	-646.891
134	-669.389
134.5	-656.612
135	-655.126
135.5	-655.864
136	-667.146
136.5	-668.045
137	-667.598
137.5	-651.241
138	-660.648
138.5	-667.726
139	-654.686
139.5	-665.877
140	-658.445
140.5	-666.923
141	-672.549
141.5	-672.918
142	-665.321
142.5	-672.673
143	-677
143.5	-666.477
144	-680.794
144.5	-674.496
145	-678.305
145.5	-691.566
146	-702.62
146.5	-707.304
147	-704.772
147.5	-708.469
148	-713.158
148.5	-706.238
149	-696.527
149.5	-709.418
150	-694.981
150.5	-688.812
151	-693.197
151.5	-700.724
152	-713.229
152.5	-696.866
153	-693.808
153.5	-722.995
154	-704.602
154.5	-704.455
155	-704.106
155.5	-702.341
156	-692.701
156.5	-708.977
157	-693.337
157.5	-698.612
158	-695.726
158.5	-698.164
159	-705.355
159.5	-707.83
160	-692.547
160.5	-685.808
161	-713.485
161.5	-700.351
162	-696.693
162.5	-698.994
163	-698.503
163.5	-691.397
164	-671.477
164.5	-675.55
165	-682.24
165.5	-672.243
166	-674.344
166.5	-680.538
167	-684.832
167.5	-700.944
168	-707.646
168.5	-698.843
169	-709.513
169.5	-698.93
170	-703.662
170.5	-690.984
171	-704.332
171.5	-695.343
172	-702.337
172.5	-703.072
173	-703.884
173.5	-705.313
174	-688.448
174.5	-705.047
175	-697.777
175.5	-691.574
176	-695.406
176.5	-705.563
177	-708.982
177.5	-710.767
178	-727.72
178.5	-716.799
179	-713.526
179.5	-705.007
180	-697.452
180.5	-700.861
181	-709.683
181.5	-700.648
182	-709.807
182.5	-709.807
183	-699.034
183.5	-697.658
184	-709.454
184.5	-710.258
185	-705.95
185.5	-710.011
186	-712.102
186.5	-698.37
187	-718.764
187.5	-722.2
188	-716.214
188.5	-713.698
189	-705.077
189.5	-704.243
190	-699.318
190.5	-700.745
191	-695.084
191.5	-706.818
192	-710.999
192.5	-704.389
193	-712.963
193.5	-720.07
194	-710.235
194.5	-715.397
195	-719.325
195.5	-732.646
196	-748.169
196.5	-731.85
197	-720.106
197.5	-712.258
198	-714.947
198.5	-716.223
199	-716.802
199.5	-715.246
200	-730.644
200.5	-721.103
201	-718.486
201.5	-708.909
202	-699.287
202.5	-709.581
203	-714.646
203.5	-716.339
204	-709.14
204.5	-716.849
205	-712.539
205.5	-714.263
206	-711.355
206.5	-713.306
207	-716.934
207.5	-712.128
208	-699.159
208.5	-713.48
209	-717.071
209.5	-718.203
210	-700.423
210.5	-703.331
211	-703.191
211.5	-720.778
212	-739.55
212.5	-730.864
213	-722.302
213.5	-727.624
214	-727.687
214.5	-732.241
215	-743.272
215.5	-752.075
216	-740.306
216.5	-720.542
217	-725.133
217.5	-732.772
218	-741.717
218.5	-724.959
219	-725.886
219.5	-716.122
220	-728.775
220.5	-718.778
221	-719.815
221.5	-731.502
222	-729.611
222.5	-740.87
223	-736.376
223.5	-724.209
224	-729.456
224.5	-745.113
225	-741.269
225.5	-722.484
226	-742.706
226.5	-734.695
227	-728.915
227.5	-719.81
228	-725.134
228.5	-728.531
229	-726.329
229.5	-740.614
230	-741.046
230.5	-737.171
231	-734.091
231.5	-727.862
232	-744.925
232.5	-740.406
233	-744.946
233.5	-719.811
234	-748.704
234.5	-734.582
235	-738.616
235.5	-743.949
236	-736.493
236.5	-737.867
237	-735.749
237.5	-735.383
238	-728.881
238.5	-729.467
239	-737.494
239.5	-744.219
240	-741.823
240.5	-729.566
241	-742.153
241.5	-734.163
242	-725.698
242.5	-730.661
243	-734.419
243.5	-733.305
244	-731.288
244.5	-721.784
245	-728.497
245.5	-740.457
246	-740.466
246.5	-747.868
247	-744.886
247.5	-745.549
248	-744.676
248.5	-753.516
249	-736.354
249.5	-737.143
250	-739.302
250.5	-743.729
251	-744.79
251.5	-738.995
252	-746.378
252.5	-737.676
253	-748.677
253.5	-749.361
254	-745.194
254.5	-755.077
255	-771.838
255.5	-771.108
256	-767.629
256.5	-763.429
257	-766.652
257.5	-764.04
258	-754.879
258.5	-761.042
259	-762.54
259.5	-752.778
260	-751.413
260.5	-753.011
261	-752.032
261.5	-752.716
262	-761.033
262.5	-763.258
263	-752.491
263.5	-738.97
264	-758.81
264.5	-745.754
265	-765.096
265.5	-759.26
266	-760.569
266.5	-747.623
267	-748.202
267.5	-755.895
268	-767.161
268.5	-750.861
269	-757.944
269.5	-748.432
270	-744.487
270.5	-755.08
271	-758.416
271.5	-758.954
272	-746.751
272.5	-745.014
273	-753.502
273.5	-750.975
274	-756.424
274.5	-752.719
275	-747.612
275.5	-737.506
276	-736.637
276.5	-736.729
277	-741.507
277.5	-754.609
278	-749.584
278.5	-746.062
279	-739.756
279.5	-755.06
280	-746.895
280.5	-748.4
281	-745.491
281.5	-742.704
282	-761.079
282.5	-759.675
283	-750.552
283.5	-744.693
284	-741.775
284.5	-741.675
285	-740.083
285.5	-735.796
286	-743.67
286.5	-739.884
287	-746.667
287.5	-751.805
288	-744.427
288.5	-752.164
289	-765.684
289.5	-749.58
290	-752.32
290.5	-753.447
291	-750.324
291.5	-741.739
292	-752.669
292.5	-758.935
293	-754.218
293.5	-752.167
294	-759.224
294.5	-759.373
295	-755.932
295.5	-753.27
296	-757.585
296.5	-760.289
297	-745.331
297.5	-748.04
298	-748.072
298.5	-745.078
299	-744.975
299.5	-748.002
300	-754.514
300.5	-749.936
301	-757.358
301.5	-749.324
302	-739.215
302.5	-751.277
303	-748.159
303.5	-753.856
304	-750.681
304.5	-741.782
305	-748.061
305.5	-751.279
306	-762.567
306.5	-760.43
307	-747.685
307.5	-737.812
308	-742.002
308.5	-750.32
309	-761.626
309.5	-750.324
310	-755.837
310.5	-761.407
311	-754.063
311.5	-759.202
312	-768.454
312.5	-758.542
313	-734.628
313.5	-741.013
314	-764.008
314.5	-761.929
315	-748.984
315.5	-747.037
316	-759.416
316.5	-757.412
317	-754.905
317.5	-728.459
318	-727.506
318.5	-747.509
319	-736.661
319.5	-748.53
320	-754.811
320.5	-752.653
321	-749.855
321.5	-755.067
322	-766.096
322.5	-754.595
323	-699.524
323.5	-677.473
324	-680.269
324.5	-662.437
325	-658.773
325.5	-647.204
326	-651.606
326.5	-662.344
327	-676.142
327.5	-668.493
328	-666.458
328.5	-669.368
329	-672.948
329.5	-674.4
330	-662.554
330.5	-687.293
331	-678.523
331.5	-685.037
332	-683.535
332.5	-688.901
333	-723.775
333.5	-706.211
334	-719.314
334.5	-722.135
335	-727.943
335.5	-737.213
336	-724.65
336.5	-760.233
337	-762.268
337.5	-740.42
338	-750.579
338.5	-754.632
339	-765.151
339.5	-767.292
340	-732.527
340.5	-742.389
341	-749.36
341.5	-744.77
342	-746.223
342.5	-736.853
343	-708.707
343.5	-718.926
344	-747.893
344.5	-731.787
345	-745.071
345.5	-741.719
346	-741.289
346.5	-738.308
347	-737.215
347.5	-735.513
348	-735.694
348.5	-734.942
349	-737.431
349.5	-730.904
350	-739.082
350.5	-747.09
351	-731.376
351.5	-740.724
352	-755.104
352.5	-722.226
353	-726.443
353.5	-725.548
354	-738.456
354.5	-730.089
355	-738.549
355.5	-734.509
356	-741.638
356.5	-715.734
357	-720.87
357.5	-742.459
358	-707.994
358.5	-729.264
359	-725.469
359.5	-722.876
360	-758.623
360.5	-747.002
361	-743.208
361.5	-758.779
362	-764.259
362.5	-769.675
363	-744.659
363.5	-777.947
364	-758.775
364.5	-767.28
365	-751.201
365.5	-765.007
366	-734.479
366.5	-731.654
367	-719.28
367.5	-719.866
368	-756.467
368.5	-756.669
369	-750.53
369.5	-736.353
370	-747.901
370.5	-747.641
371	-731.674
371.5	-762.784
372	-729.875
372.5	-739.96
373	-751.756
373.5	-733.987
374	-718.989
374.5	-744.385
375	-746.295
375.5	-736.069
376	-710.876
376.5	-725.369
377	-736.687
377.5	-748.022
378	-751.387
378.5	-750.342
379	-743.877
379.5	-763.303
380	-762.374
380.5	-746.73
381	-767.494
381.5	-760.031
382	-742.565
382.5	-757.174
383	-746.247
383.5	-725.902
384	-726.015
384.5	-726.81
385	-757.256
385.5	-745.558
386	-746.698
386.5	-743.146
387	-735.862
387.5	-730.708
388	-724.504
388.5	-736.936
389	-759.227
389.5	-752.882
390	-738.698
390.5	-719.758
391	-721.131
391.5	-723.322
392	-750.99
392.5	-751.025
393	-779.514
393.5	-759.004
394	-743.239
394.5	-772.779
395	-751.717
395.5	-738.402
396	-751.512
396.5	-748.643
397	-758.99
397.5	-746.081
398	-730.812
398.5	-734.091
399	-735.599
399.5	-718.838
400	-723.959
400.5	-726.957
401	-726.245
401.5	-723.33
402	-729.953
402.5	-759.566
403	-743.887
403.5	-751.541
404	-762.204
404.5	-756.476
405	-756.107
405.5	-755.681
406	-765.543
406.5	-766.519
407	-766.206
407.5	-787.483
408	-805.593
408.5	-776.526
409	-787.924
409.5	-797.481
410	-791.074
410.5	-799.918
411	-789.674
411.5	-782.933
412	-775.541
412.5	-769.73
413	-792.871
413.5	-788.702
414	-787.533
414.5	-796.604
415	-779.404
415.5	-785.441
416	-801.028
416.5	-787.865
417	-772.599
417.5	-774.502
418	-803.902
418.5	-781.058
419	-781.523
419.5	-790.566
420	-786.479
420.5	-801.861
421	-789.157
421.5	-783.12
422	-776.08
422.5	-785.084
423	-771.957
423.5	-800.709
424	-785.673
424.5	-792.496
425	-807.405
425.5	-824.105
426	-808.686
426.5	-807.44
427	-800.2
427.5	-806.632
428	-781.199
428.5	-779.632
429	-791.543
429.5	-780.002
430	-782.19
430.5	-782.166
431	-771.719
431.5	-787.777
432	-785.481
432.5	-782.784
433	-777.971
433.5	-776.048
434	-741.296
434.5	-747.64
435	-768.341
435.5	-752.557
436	-790.601
436.5	-784.083
437	-781.624
437.5	-765.339
438	-776.715
438.5	-760.769
439	-788.576
439.5	-770.116
440	-790.527
440.5	-803.47
441	-811.784
441.5	-814.19
442	-792.432
442.5	-816.722
443	-795.302
443.5	-791.747
444	-805.044
444.5	-815.215
445	-810.882
445.5	-829.37
446	-809.694
446.5	-819.124
447	-806.269
447.5	-810.573
448	-804.468
448.5	-803.454
449	-828.977
449.5	-823.22
450	-820.233
450.5	-812.493
451	-838.656
451.5	-837.228
452	-821.726
452.5	-824.909
453	-819.792
453.5	-821.721
454	-826.026
454.5	-820.524
455	-823.859
455.5	-829.503
456	-849.301
456.5	-825.058
457	-814.968
457.5	-820.99
458	-834.968
458.5	-834.439
459	-838.865
459.5	-803.386
460	-837.09
460.5	-820.521
461	-816.819
461.5	-812.003
462	-811.759
462.5	-831.873
463	-851.003
463.5	-836.442
464	-841.679
464.5	-847.781
465	-870.136
465.5	-883.317
466	-879.615
466.5	-861.959
467	-885.556
467.5	-866.391
468	-874.331
468.5	-855.98
469	-873.184
469.5	-854.852
470	-845.453
470.5	-855.332
471	-842.413
471.5	-854.904
472	-830.024
472.5	-839.455
473	-847.045
473.5	-876.41
474	-868.257
474.5	-878.233
475	-875.776
475.5	-882.878
476	-889.58
476.5	-851.693
477	-881.92
477.5	-845.032
478	-841.771
478.5	-838.957
479	-872.441
479.5	-851.005
480	-869.201
480.5	-875.136
481	-888.31
481.5	-891.11
482	-853.804
482.5	-861.258
483	-864.702
483.5	-865.892
484	-882.712
484.5	-885.367
485	-873.91
485.5	-879.827
486	-888.492
486.5	-885.291
487	-887.199
487.5	-881.591
488	-884.8
488.5	-898.062
489	-890.688
489.5	-889.481
490	-895.371
490.5	-861.523
491	-873.606
491.5	-863.841
492	-857.871
492.5	-858.836
493	-865.392
493.5	-876.401
494	-852.897
494.5	-851.542
495	-829.141
495.5	-840.785
496	-841.89
496.5	-834.538
497	-876.493
497.5	-849.467
498	-861.979
498.5	-848.572
499	-850.15
499.5	-835.543
500	-866.426
500.5	-862.3
501	-864.381
501.5	-856.903
502	-857.681
502.5	-850.362
503	-881.383
503.5	-884.273
504	-865.159
504.5	-866.615
505	-865.771
505.5	-847.984
506	-861.229
506.5	-879.443
507	-874.145
507.5	-882.9
508	-894.984
508.5	-887.867
509	-863.429
509.5	-876.048
510	-859.124
510.5	-863.147
511	-860.474
511.5	-852.197
512	-850.563
512.5	-862.276
513	-871.567
513.5	-860.366
514	-890.909
514.5	-880.168
515	-905.605
515.5	-893.037
516	-922.642
516.5	-888.36
517	-872.602
517.5	-871.753
518	-869.878
518.5	-896.025
519	-877.034
519.5	-914.327
520	-920.048
520.5	-907.174
521	-888.727
521.5	-881.498
522	-903.112
522.5	-897.728
523	-894.959
523.5	-904.782
524	-907.27
524.5	-893.479
525	-887.874
525.5	-881.158
526	-826.712
526.5	-843.13
527	-847.583
527.5	-876.534
528	-874.548
528.5	-849.563
529	-872.972
529.5	-864.085
530	-850.027
530.5	-834.547
531	-828.704
531.5	-862.047
532	-861.854
532.5	-846.18
533	-875.679
533.5	-853.592
534	-843.621
534.5	-860.555
535	-847.356
535.5	-853.34
536	-857.718
536.5	-834.873
537	-839.417
537.5	-855.412
538	-844.71
538.5	-865.255
539	-845.794
539.5	-840.27
540	-855.306
540.5	-864.274
541	-855.439
541.5	-834.116
542	-863.61
542.5	-854.228
543	-838.145
543.5	-865.274
544	-832.543
544.5	-859.216
545	-840.931
545.5	-862
546	-851.34
546.5	-861.562
547	-848.243
547.5	-881.644
548	-869.904
548.5	-874.979
549	-880.251
549.5	-862.397
550	-862.54
550.5	-870.59
551	-869.517
551.5	-885.619
552	-875.511
552.5	-885.228
553	-889.095
553.5	-870.878
554	-855.083
554.5	-830.759
555	-837.563
555.5	-832.772
556	-833.711
556.5	-850.769
557	-844.737
557.5	-830.448
558	-825.419
558.5	-822.605
559	-816.384
559.5	-817.495
560	-823.663
560.5	-839.703
561	-824.655
561.5	-822.36
562	-846.404
562.5	-846.101
563	-845.316
563.5	-862.991
564	-865.995
564.5	-852.641
565	-838.431
565.5	-850.539
566	-858.836
566.5	-836.97
567	-820.094
567.5	-843.718
568	-846.627
568.5	-841.583
569	-826.148
569.5	-838.198
570	-859.224
570.5	-830.75
571	-857.799
571.5	-846.362
572	-851.141
572.5	-845.115
573	-836.041
573.5	-852.283
574	-851.033
574.5	-844.686
575	-838.693
575.5	-854.135
576	-842.213
576.5	-850.01
577	-847.37
577.5	-837.855
578	-835.534
578.5	-825.282
579	-844.04
579.5	-819.551
580	-845.431
580.5	-830.751
581	-828.459
581.5	-832.948
582	-829.226
582.5	-835.927
583	-815.837
583.5	-827.832
584	-819.156
584.5	-825.895
585	-809.324
585.5	-807.248
586	-825.833
586.5	-819.913
587	-829.424
587.5	-839.594
588	-831.714
588.5	-825.311
589	-836.178
589.5	-847.224
590	-831.815
590.5	-839.168
591	-859.418
591.5	-860.618
592	-848.323
592.5	-825.576
593	-854.854
593.5	-876.467
594	-859.142
594.5	-864.216
595	-860.142
595.5	-866.293
596	-870.75
596.5	-880.336
597	-885.913
597.5	-851.643
598	-876.276
598.5	-868.475
599	-895.438
599.5	-877.608
600	-874.884
600.5	-877.952
601	-880.41
601.5	-853.226
602	-865.317
602.5	-870.508
603	-844.651
603.5	-883.107
604	-852.819
604.5	-860.672
605	-850.706
605.5	-865.818
606	-872.451
606.5	-859.533
607	-868.362
607.5	-877.153
608	-864.645
608.5	-877.267
609	-872.186
609.5	-860.967
610	-881.666
610.5	-881.065
611	-857.3
611.5	-875.519
612	-866.07
612.5	-869.721
613	-860.735
613.5	-848.373
614	-854.587
614.5	-853.263
615	-890.421
615.5	-874.794
616	-865.296
616.5	-850.726
617	-866.771
617.5	-844.113
618	-866.591
618.5	-855.533
619	-866.147
619.5	-871.634
620	-846.158
620.5	-850.191
621	-856.129
621.5	-857.884
622	-842.272
622.5	-845.608
623	-847.736
623.5	-885.957
624	-863.525
624.5	-871.771
625	-896.12
625.5	-854.695
626	-867.354
626.5	-858.05
627	-835.187
627.5	-835.296
628	-819.365
628.5	-864.994
629	-866.688
629.5	-855.37
630	-851.717
630.5	-853.255
631	-861.224
631.5	-855.299
632	-869.466
632.5	-863.229
633	-873.094
633.5	-850.485
634	-843.58
634.5	-839.166
635	-846.491
635.5	-862.465
636	-861.825
636.5	-864.127
637	-859.338
637.5	-843.251
638	-864.274
638.5	-879.754
639	-894.593
639.5	-842.567
640	-868.496
640.5	-866.682
641	-849.487
641.5	-877.933
642	-860.999
642.5	-861.473
643	-841.618
643.5	-864.144
644	-840.609
644.5	-861.28
645	-848.321
645.5	-864.921
646	-871.876
646.5	-878.044
647	-861.784
647.5	-863.663
648	-839.061
648.5	-835.415
649	-822.353
649.5	-840.24
650	-845.099
650.5	-832.049
651	-851.065
651.5	-845.849
652	-827.6
652.5	-818.058
653	-827.302
653.5	-837.324
654	-848.84
654.5	-855.434
655	-837.08
655.5	-853.363
656	-862.423
656.5	-844.344
657	-835.579
657.5	-862.884
658	-864.953
658.5	-865.572
659	-842.274
659.5	-899.521
660	-889.948
660.5	-860.801
661	-868.307
661.5	-876.33
662	-875.484
662.5	-858.741
663	-861.343
663.5	-848.76
664	-850.937
664.5	-852.365
665	-876.884
665.5	-870.577
666	-896.924
666.5	-875.458
667	-865.427
667.5	-888.853
668	-896.798
668.5	-911.09
669	-865.004
669.5	-878.761
670	-883.599
670.5	-860.055
671	-859.816
671.5	-844.768
672	-855.731
672.5	-887.33
673	-873.148
673.5	-868.914
674	-841.956
674.5	-881.613
675	-850.188
675.5	-877.452
676	-872.207
676.5	-860.756
677	-881.545
677.5	-871.365
678	-882.302
678.5	-878.324
679	-879.497
679.5	-881.973
680	-882.486
680.5	-886.801
681	-890.418
681.5	-904.254
682	-890.736
682.5	-896.495
683	-881.612
683.5	-890.215
684	-884.952
684.5	-890.071
685	-901.916
685.5	-899.19
686	-884.602
686.5	-872.17
687	-887.3
687.5	-889.254
688	-888.302
688.5	-878.15
689	-870.548
689.5	-870.249
690	-876.203
690.5	-854.651
691	-871.519
691.5	-853.231
692	-851.949
692.5	-845.243
693	-862.824
693.5	-859.833
694	-855.114
694.5	-880.753
695	-891.693
695.5	-883.403
696	-896.885
696.5	-879.438
697	-869.846
697.5	-893.793
698	-873.195
698.5	-863.872
699	-868.667
699.5	-873.201
700	-868.241
700.5	-879.152
701	-883.471
701.5	-881.646
702	-890.059
702.5	-895.625
703	-890.326
703.5	-887.379
704	-885.363
704.5	-870.683
705	-885.259
705.5	-874
706	-855.012
706.5	-840.745
707	-844.84
707.5	-854.021
708	-864.286
708.5	-856.209
709	-868.386
709.5	-863.213
710	-881.878
710.5	-856.076
711	-861.129
711.5	-873.652
712	-851.561
712.5	-855.988
713	-845.616
713.5	-853.209
714	-841.366
714.5	-858.502
715	-883.069
715.5	-878.162
716	-881.142
716.5	-869.611
717	-877.736
717.5	-858.123
718	-858.639
718.5	-848.456
719	-846.99
719.5	-865.098
720	-865.398
720.5	-860.407
721	-840.595
721.5	-841.209
722	-871.699
722.5	-863.996
723	-876.905
723.5	-869.003
724	-875.581
724.5	-869.481
725	-862.488
725.5	-860.361
726	-850.945
726.5	-849.211
727	-860.196
727.5	-880.804
728	-867.421
728.5	-879.443
729	-842.23
729.5	-864.716
730	-865.122
730.5	-890.335
731	-892.263
731.5	-864.604
732	-879.093
732.5	-880.867
733	-911.062
733.5	-891.289
734	-876.386
734.5	-877.519
735	-862.837
735.5	-847.995
736	-849.2
736.5	-866.649
737	-843.345
737.5	-871.286
738	-845.175
738.5	-862.858
739	-862.154
739.5	-868.556
740	-869.955
740.5	-854.339
741	-829.995
741.5	-839.492
742	-872.279
742.5	-882.708
743	-870.923
743.5	-862.202
744	-851.477
744.5	-871.738
745	-860.048
745.5	-842.623
746	-886.745
746.5	-879.834
747	-865.842
747.5	-849.226
748	-842.465
748.5	-839.745
749	-860.724
749.5	-872.628
750	-868.77
750.5	-838.512
751	-866.44
751.5	-870.003
752	-862.668
752.5	-898.914
753	-913.193
753.5	-886.923
754	-903.214
754.5	-892.373
755	-875.385
755.5	-872.268
756	-886.352
756.5	-899.323
757	-920.47
757.5	-908.507
758	-906.382
758.5	-890.247
759	-900.002
759.5	-895.095
760	-906.562
760.5	-888.105
761	-888.682
761.5	-896.02
762	-879.954
762.5	-880.067
763	-871.707
763.5	-857.695
764	-876.731
764.5	-889.068
765	-870.584
765.5	-876.905
766	-879.751
766.5	-862.512
767	-862.439
767.5	-871.572
768	-851.304
768.5	-855.101
769	-892.177
769.5	-890.298
770	-880.652
770.5	-877.599
771	-888.294
771.5	-868.775
772	-892.776
772.5	-873.91
773	-879.628
773.5	-900.202
774	-904.792
774.5	-896.574
775	-897.814
775.5	-887.271
776	-893.697
776.5	-864.324
777	-881.72
777.5	-872.121
778	-883.944
778.5	-886.027
779	-907.64
779.5	-879.436
780	-888.747
780.5	-895.396
781	-873.259
781.5	-882.947
782	-873.937
782.5	-872.62
783	-883.888
783.5	-890.083
784	-889.82
784.5	-881.546
785	-893.868
785.5	-885.481
786	-878.64
786.5	-858.213
787	-884.986
787.5	-896.978
788	-891.716
788.5	-875.892
789	-896.086
789.5	-870.357
790	-871.798
790.5	-887.714
791	-893.726
791.5	-884.108
792	-886.822
792.5	-880.725
793	-886.243
793.5	-862.818
794	-866.39
794.5	-854.251
795	-878.28
795.5	-898.411
796	-896.67
796.5	-862.674
797	-881.148
797.5	-864.39
798	-867.809
798.5	-857.89
799	-846.337
799.5	-854.011
800	-873.405
800.5	-865.395
801	-871.719
801.5	-878.723
802	-884.205
802.5	-881.495
803	-859.859
803.5	-867.087
804	-886.778
804.5	-863.168
805	-877.664
805.5	-883.512
806	-877.56
806.5	-895.112
807	-863.731
807.5	-852.866
808	-877.568
808.5	-857.678
809	-875.163
809.5	-877.625
810	-858.108
810.5	-865.041
811	-847.838
811.5	-862.686
812	-870.157
812.5	-885.874
813	-885.778
813.5	-881.208
814	-876.73
814.5	-877.868
815	-856.994
815.5	-864.973
816	-874.638
816.5	-875.655
817	-854.724
817.5	-887.327
818	-869.171
818.5	-865.53
819	-865.696
819.5	-868.535
820	-882.646
820.5	-868.744
821	-863.938
821.5	-880.526
822	-858.289
822.5	-854.591
823	-854.125
823.5	-870.843
824	-878.677
824.5	-889.492
825	-864.819
825.5	-881.457
826	-880.667
826.5	-878.404
827	-893.436
827.5	-879.653
828	-889.467
828.5	-899.816
829	-863.976
829.5	-870.202
830	-890.163
830.5	-875.87
831	-861.467
831.5	-855.518
832	-870.012
832.5	-882.386
833	-854.787
833.5	-869.742
834	-870.413
834.5	-865.368
835	-866.584
835.5	-867.368
836	-866.961
836.5	-868.777
837	-892.937
837.5	-876.504
838	-871.739
838.5	-859.435
839	-875.119
839.5	-851.988
840	-902.848
840.5	-884.842
841	-885.134
841.5	-890.05
842	-921.622
842.5	-897.007
843	-891.723
843.5	-889.934
844	-867.658
844.5	-880.308
845	-872.927
845.5	-862.468
846	-887.236
846.5	-900.513
847	-877.349
847.5	-869.628
848	-876.516
848.5	-880.761
849	-889.272
849.5	-913.823
850	-912.682
850.5	-899.584
851	-892.432
851.5	-863.623
852	-896.35
852.5	-886.883
853	-887.384
853.5	-914.981
854	-907.944
854.5	-908.74
855	-906.512
855.5	-903.768
856	-897.899
856.5	-883.935
857	-860.966
857.5	-912.649
858	-873.391
858.5	-917.008
859	-906.068
859.5	-914.769
860	-899.944
860.5	-882.209
861	-891.013
861.5	-880.707
862	-903.979
862.5	-905.372
863	-886.398
863.5	-891.186
864	-902.107
864.5	-892.469
865	-893.384
865.5	-882.303
866	-870.143
866.5	-874.844
867	-866.376
867.5	-874.943
868	-869.094
868.5	-889.278
869	-870.668
869.5	-886.63
870	-876.892
870.5	-907.244
871	-875.432
871.5	-907.364
872	-918.325
872.5	-912.477
873	-907.395
873.5	-910.682
874	-891.677
874.5	-890.549
875	-902.124
875.5	-909.357
876	-899.115
876.5	-919.572
877	-901.587
877.5	-892.098
878	-903.16
878.5	-904.496
879	-904.443
879.5	-900.157
880	-884.285
880.5	-883.143
881	-915.411
881.5	-883.71
882	-885.211
882.5	-889.132
883	-885.648
883.5	-898.252
884	-891.604
884.5	-896.941
885	-940.216
885.5	-943.656
886	-929.998
886.5	-911.677
887	-917.106
887.5	-924.155
888	-904.807
888.5	-906.011
889	-914.464
889.5	-919.08
890	-909.453
890.5	-931.322
891	-938.941
891.5	-911.954
892	-906.246
892.5	-917.211
893	-912.794
893.5	-869.27
894	-897.34
894.5	-885.034
895	-882.947
895.5	-908.563
896	-901.216
896.5	-909.893
897	-908.541
897.5	-916.116
898	-913.339
898.5	-893.527
899	-906.824
899.5	-876.443
900	-887.518
900.5	-892.928
901	-900.535
901.5	-892.681
902	-908.465
902.5	-906.526
903	-897.444
903.5	-904.345
904	-907.404
904.5	-916.337
905	-896.666
905.5	-895.629
906	-901.792
906.5	-904.262
907	-900.961
907.5	-897.18
908	-894.841
908.5	-896.404
909	-914.425
909.5	-882.684
910	-898.968
910.5	-919.521
911	-903.31
911.5	-900.065
912	-903.562
912.5	-890.108
913	-881.597
913.5	-901.984
914	-888.954
914.5	-926.083
915	-929.015
915.5	-891.616
916	-908.614
916.5	-922.385
917	-908.093
917.5	-919.909
918	-929.098
918.5	-915.31
919	-918.111
919.5	-925.651
920	-926.434
920.5	-927.909
921	-920.609
921.5	-912.897
922	-890.43
922.5	-916.32
923	-895.847
923.5	-897.682
924	-890.092
924.5	-913.081
925	-926.378
925.5	-914.28
926	-908.619
926.5	-906.7
927	-902.645
927.5	-912.154
928	-887.902
928.5	-891.404
929	-888.097
929.5	-888.491
930	-892.535
930.5	-898.123
931	-909.474
931.5	-887.018
932	-898.71
932.5	-899.059
933	-903.387
933.5	-903.589
934	-896.821
934.5	-882.602
935	-929.723
935.5	-925.632
936	-907.907
936.5	-914.395
937	-907.879
937.5	-914.418
938	-920.939
938.5	-887.846
939	-891.373
939.5	-885.835
940	-893.582
940.5	-919.975
941	-915.576
941.5	-931.925
942	-899.677
942.5	-917.739
943	-891.856
943.5	-911.347
944	-926.489
944.5	-906.942
945	-924.307
945.5	-898.887
946	-903.162
946.5	-908.752
947	-890.313
947.5	-878.231
948	-905.322
948.5	-918.885
949	-913.884
949.5	-906.885
950	-904.433
950.5	-913.725
951	-918.566
951.5	-920.296
952	-924.278
952.5	-946.308
953	-921.313
953.5	-913.678
954	-929.38
954.5	-928.04
955	-918.025
955.5	-899.807
956	-886.54
956.5	-883.952
957	-902.812
957.5	-890.878
958	-902.365
958.5	-914.102
959	-891.073
959.5	-901.655
960	-921.452
960.5	-895.987
961	-889.868
961.5	-896.132
962	-895.753
962.5	-905.599
963	-929.358
963.5	-927.206
964	-914.326
964.5	-912.538
965	-901.001
965.5	-912.188
966	-915.18
966.5	-927.259
967	-920.163
967.5	-922.898
968	-931.939
968.5	-921.608
969	-914.247
969.5	-911.462
970	-929.245
970.5	-923.602
971	-933.451
971.5	-936.019
972	-933.39
972.5	-928.344
973	-926.643
973.5	-929.607
974	-926.692
974.5	-906.835
975	-917.178
975.5	-898.315
976	-898.982
976.5	-926.65
977	-901.802
977.5	-911.247
978	-913.048
978.5	-925.886
979	-925.244
979.5	-911.231
980	-929.278
980.5	-925.278
981	-924.303
981.5	-902.607
982	-918.568
982.5	-888.437
983	-894.456
983.5	-910.277
984	-896.964
984.5	-881.456
985	-918.458
985.5	-915.925
986	-922.402
986.5	-891.01
987	-905.602
987.5	-911.79
988	-900.646
988.5	-909.187
989	-891.836
989.5	-897.607
990	-939.206
990.5	-931.203
991	-911.418
991.5	-892.989
992	-898.228
992.5	-911.028
993	-915.672
993.5	-918.545
994	-913.021
994.5	-911.836
995	-908.015
995.5	-903.214
996	-904.218
996.5	-907.298
997	-887.295
997.5	-924.303
998	-919.992
998.5	-932.762
999	-904.104
[truncated: 2,002 more rows]

## Sheet: Fig. 3f
Wavenumber (cm-1)	Transmittance (a.u.)-PPP	Wavenumber (cm-1)	Transmittance (a.u.)-PNP	Wavenumber (cm-1)	Transmittance (a.u.)-Nafion
669.975	0.90573	669.975	0.28774	669.975	0.28426
668.546	0.92076	668.546	0.26439	668.546	0.26996
667.118	0.93433	667.118	0.24397	667.118	0.25727
665.689	0.94547	665.689	0.22649	665.689	0.24622
664.261	0.95391	664.261	0.21132	664.261	0.2364
662.832	0.95999	662.832	0.19776	662.832	0.22728
661.404	0.96437	661.404	0.18543	661.404	0.21855
659.975	0.96774	659.975	0.1744	659.975	0.21027
658.547	0.97063	658.547	0.16495	658.547	0.20275
657.118	0.97344	657.118	0.1573	657.118	0.19626
655.69	0.97641	655.69	0.15143	655.69	0.19092
654.261	0.97959	654.261	0.14699	654.261	0.18655
652.833	0.98291	652.833	0.14341	652.833	0.18274
651.404	0.98613	651.404	0.13994	651.404	0.17893
649.976	0.98893	649.976	0.13592	649.976	0.17453
648.547	0.99099	648.547	0.13085	648.547	0.16912
647.119	0.99203	647.119	0.1246	647.119	0.16257
645.69	0.9921	645.69	0.11739	645.69	0.15502
644.262	0.99096	644.262	0.10972	644.262	0.14694
642.833	0.98871	642.833	0.10221	642.833	0.13892
641.405	0.98559	641.405	0.09543	641.405	0.13158
639.976	0.98192	639.976	0.08978	639.976	0.12541
638.547	0.97799	638.547	0.08546	638.547	0.12069
637.119	0.97394	637.119	0.08248	637.119	0.1175
635.69	0.96959	635.69	0.08066	635.69	0.11569
634.262	0.96427	634.262	0.07976	634.262	0.11504
632.833	0.95678	632.833	0.07946	632.833	0.11526
631.405	0.94545	631.405	0.07945	631.405	0.11612
629.976	0.92835	629.976	0.07942	629.976	0.11744
628.548	0.90319	628.548	0.0792	628.548	0.11934
627.119	0.86651	627.119	0.07905	627.119	0.12277
625.691	0.81561	625.691	0.07932	625.691	0.12889
624.262	0.74943	624.262	0.07986	624.262	0.13833
622.834	0.66779	622.834	0.07965	622.834	0.151
621.405	0.56959	621.405	0.07673	621.405	0.16628
619.977	0.45274	619.977	0.06913	619.977	0.18337
618.548	0.32095	618.548	0.05713	618.548	0.20156
617.12	0.19626	617.12	0.0446	617.12	0.22007
615.691	0.11104	615.691	0.03625	615.691	0.238
614.263	0.07546	614.263	0.03434	614.263	0.25474
612.834	0.07916	612.834	0.03913	612.834	0.27019
611.406	0.11182	611.406	0.05024	611.406	0.28463
609.977	0.16281	609.977	0.06669	609.977	0.2983
608.549	0.21734	608.549	0.08669	608.549	0.31135
607.12	0.26572	607.12	0.10801	607.12	0.3238
605.692	0.3054	605.692	0.12867	605.692	0.3356
604.263	0.33763	604.263	0.14797	604.263	0.34658
602.835	0.36571	602.835	0.16676	602.835	0.35655
601.406	0.39365	601.406	0.18673	601.406	0.36531
599.977	0.42425	599.977	0.20903	599.977	0.37268
598.549	0.45804	598.549	0.23348	598.549	0.37848
597.12	0.49363	597.12	0.25883	597.12	0.38271
595.692	0.52931	595.692	0.28372	595.692	0.38553
594.263	0.5644	594.263	0.30759	594.263	0.3873
592.835	0.59928	592.835	0.33075	592.835	0.38835
591.406	0.63429	591.406	0.35366	591.406	0.38898
589.978	0.6688	589.978	0.37621	589.978	0.38939
588.549	0.70167	588.549	0.3978	588.549	0.38967
587.121	0.73181	587.121	0.41765	587.121	0.38983
585.692	0.75773	585.692	0.43455	585.692	0.38982
584.264	0.77699	584.264	0.44653	584.264	0.38955
582.835	0.78693	582.835	0.45141	582.835	0.38891
581.407	0.78614	581.407	0.4479	581.407	0.38784
579.978	0.77536	579.978	0.43631	579.978	0.38622
578.55	0.75713	578.55	0.41826	578.55	0.3839
577.121	0.73485	577.121	0.39584	577.121	0.38061
575.693	0.71219	575.693	0.37145	575.693	0.37617
574.264	0.6928	574.264	0.34778	574.264	0.37054
572.836	0.67949	572.836	0.32696	572.836	0.36374
571.407	0.6732	571.407	0.30962	571.407	0.35574
569.979	0.67284	569.979	0.29478	569.979	0.34641
568.55	0.67581	568.55	0.28054	568.55	0.33567
567.122	0.67926	567.122	0.26494	567.122	0.32354
565.693	0.68145	565.693	0.24678	565.693	0.30993
564.265	0.68225	564.265	0.22587	564.265	0.29459
562.836	0.68231	562.836	0.20273	562.836	0.27721
561.408	0.68212	561.408	0.17845	561.408	0.25778
559.979	0.68164	559.979	0.15478	559.979	0.23703
558.55	0.68058	558.55	0.13406	558.55	0.21682
557.122	0.6787	557.122	0.11861	557.122	0.20014
555.693	0.67586	555.693	0.10978	555.693	0.18995
554.265	0.6719	554.265	0.10712	554.265	0.18724
552.836	0.66644	552.836	0.10841	552.836	0.19003
551.408	0.65883	551.408	0.11034	551.408	0.19442
549.979	0.64837	549.979	0.11012	549.979	0.19695
548.551	0.6345	548.551	0.10659	548.551	0.19629
547.122	0.61695	547.122	0.10025	547.122	0.19294
545.694	0.59567	545.694	0.09235	545.694	0.1881
544.265	0.57037	544.265	0.08402	544.265	0.18275
542.837	0.54005	542.837	0.07571	542.837	0.17735
541.408	0.50288	541.408	0.06729	541.408	0.17196
539.98	0.45642	539.98	0.05845	539.98	0.16649
538.551	0.39806	538.551	0.04919	538.551	0.16089
537.123	0.32701	537.123	0.04002	537.123	0.15525
535.694	0.24957	535.694	0.03197	535.694	0.14978
534.266	0.1818	534.266	0.02601	534.266	0.14471
532.837	0.14006	532.837	0.02257	532.837	0.14011
531.409	0.12946	531.409	0.02138	531.409	0.13587
529.98	0.1444	529.98	0.02172	529.98	0.13186
528.552	0.17273	528.552	0.02273	528.552	0.128
527.123	0.20059	527.123	0.02377	527.123	0.12431
525.695	0.21988	525.695	0.02456	525.695	0.1209
524.266	0.22974	524.266	0.02502	524.266	0.11794
522.838	0.2324	522.838	0.02508	522.838	0.11548
521.409	0.23011	521.409	0.0248	521.409	0.11341
519.981	0.22444	519.981	0.02439	519.981	0.11159
518.552	0.21636	518.552	0.02406	518.552	0.11003
517.123	0.20617	517.123	0.02379	517.123	0.10891
515.695	0.19375	515.695	0.02345	515.695	0.10854
514.266	0.17941	514.266	0.02302	514.266	0.10929
512.838	0.16489	512.838	0.02261	512.838	0.11164
511.409	0.15321	511.409	0.02244	511.409	0.11619
509.981	0.14706	509.981	0.02282	509.981	0.12365
508.552	0.14662	508.552	0.02409	508.552	0.13479
507.124	0.14901	507.124	0.02637	507.124	0.15021
505.695	0.1499	505.695	0.02928	505.695	0.1701
504.267	0.14585	504.267	0.03203	504.267	0.19458
502.838	0.13535	502.838	0.03391	502.838	0.22339
501.41	0.11894	501.41	0.0346	501.41	0.2548
499.981	0.09882	499.981	0.03416	499.981	0.28595
498.553	0.07801	498.553	0.03264	498.553	0.31493
497.124	0.0595	497.124	0.02984	497.124	0.34137
495.696	0.04539	495.696	0.02586	495.696	0.36526
494.267	0.03619	494.267	0.02149	494.267	0.38656
492.839	0.03152	492.839	0.0177	492.839	0.40555
491.41	0.03115	491.41	0.01502	491.41	0.4228
489.982	0.03317	489.982	0.01345	489.982	0.43873
488.553	0.03427	488.553	0.01281	488.553	0.45334
487.125	0.03327	487.125	0.01345	487.125	0.46648
485.696	0.03508	485.696	0.01694	485.696	0.47798
484.268	0.05114	484.268	0.02704	484.268	0.48766
482.839	0.09168	482.839	0.05018	482.839	0.49551
481.411	0.15501	481.411	0.09231	481.411	0.50196
479.982	0.22519	479.982	0.15198	479.982	0.50778
478.553	0.28844	478.553	0.21921	478.553	0.51338
477.125	0.33883	477.125	0.28154	477.125	0.51848
475.696	0.3759	475.696	0.33056	475.696	0.52252
474.268	0.40436	474.268	0.36564	474.268	0.52517
472.839	0.43145	472.839	0.39248	472.839	0.52614
471.411	0.46219	471.411	0.41767	471.411	0.52513
469.982	0.49793	469.982	0.44619	469.982	0.52237
468.554	0.53879	468.554	0.48235	468.554	0.51891
467.125	0.58457	467.125	0.5283	467.125	0.51582
465.697	0.6338	465.697	0.58139	465.697	0.51353
464.268	0.6838	464.268	0.63537	464.268	0.512
462.84	0.7317	462.84	0.68497	462.84	0.51124
461.411	0.77564	461.411	0.72919	461.411	0.51137
459.983	0.8165	459.983	0.77209	459.983	0.51255
458.554	0.85678	458.554	0.81882	458.554	0.51468
457.126	0.89591	457.126	0.86845	457.126	0.51732
455.697	0.9298	455.697	0.91369	455.697	0.51986
454.269	0.95614	454.269	0.94957	454.269	0.52205
452.84	0.97561	452.84	0.97625	452.84	0.52395
451.412	0.98817	451.412	0.99376	451.412	0.52554
449.983	0.99203	449.983	1	449.983	0.5266
448.555	0.98973	448.555	0.9963	448.555	0.52698
447.126	0.97905	447.126	0.98205	447.126	0.5268
445.698	0.96463	445.698	0.9623	445.698	0.52647
444.269	0.95204	444.269	0.9435	444.269	0.52657
442.841	0.94446	442.841	0.93075	442.841	0.52767
441.412	0.94111	441.412	0.92586	441.412	0.53006
439.983	0.93845	439.983	0.92701	439.983	0.53373
438.555	0.93266	438.555	0.93023	438.555	0.53848
437.126	0.92146	437.126	0.9312	437.126	0.54411
435.698	0.90493	435.698	0.92664	435.698	0.55022
434.269	0.88526	434.269	0.91575	434.269	0.55625
432.841	0.86529	432.841	0.90072	432.841	0.56169
431.412	0.84735	431.412	0.88553	431.412	0.56639

## Sheet: Fig. 3g
	d33 (pC N-1)	yEr±	d33-1	d33-2	d33-3
PPP	0.33533	0.00651	0.335	0.329	0.342
Commercial PVDF	31.0967	1.23517	30.84	32.44	30.01
PNP	80.7	2.10231	78.43	82.58	81.09

## Sheet: Fig. 4a
1 N			5 N			10 N			15 N			20 N				25 N		30 N			35 N
Time (s)	Open-circuit voltage (V)		Time (s)	Open-circuit voltage (V)		Time (s)	Open-circuit voltage (V)		Time (s)	Open-circuit voltage (V)		Time (s)	Open-circuit voltage (V)		Time (s)	Open-circuit voltage (V)		Time (s)	Open-circuit voltage (V)		Time (s)	Open-circuit voltage (V)
0	0.10927		5.11	0.34241		10.01	0.46059		15.01	0.41486		20.13	0.32485		25.04	0.00905		30.14	1.47348		35.15	0.66255
0.01	0.10895		5.12	0.34241		10.02	0.47033		15.02	0.42783		20.14	0.3351		25.05	0.00445		30.15	1.55523		35.16	0.69083
0.02	0.11154		5.13	0.3489		10.03	0.47681		15.03	0.43432		20.15	0.34325		25.06	5e-05		30.16	1.53387		35.17	0.69613
0.03	0.11154		5.14	0.36188		10.04	0.48655		15.04	0.4473		20.16	0.35079		25.07	-0.00096		30.17	1.64164		35.18	0.7864
0.04	0.11543		5.15	0.36512		10.05	0.49304		15.05	0.45379		20.17	0.35956		25.08	0.00547		30.18	1.59923		35.19	0.76633
0.05	0.11576		5.16	0.37486		10.06	0.49953		15.06	0.46677		20.18	0.37039		25.09	0.02163		30.19	1.68012		35.2	0.77379
0.06	0.11771		5.17	0.36837		10.07	0.50926		15.07	0.47001		20.19	0.38227		25.1	0.04582		30.2	1.69762		35.21	0.80214
0.07	0.11771		5.18	0.38135		10.08	0.52224		15.08	0.4765		20.2	0.393		25.11	0.07186		30.21	1.78305		35.22	0.84143
0.08	0.11998		5.19	0.37486		10.09	0.52548		15.09	0.47975		20.21	0.40079		25.12	0.09146		30.22	1.79818		35.23	0.84053
0.09	0.11998		5.2	0.39432		10.1	0.53846		15.1	0.49921		20.22	0.40597		25.13	0.09846		30.23	1.81068		35.24	0.81704
0.1	0.12452		5.21	0.39432		10.11	0.54819		15.11	0.51868		20.23	0.41099		25.14	0.09295		30.24	1.88294		35.25	0.86651
0.11	0.12387		5.22	0.40406		10.12	0.55468		15.12	0.51543		20.24	0.41822		25.15	0.08252		30.25	1.9084		35.26	0.89964
0.12	0.12647		5.23	0.4073		10.13	0.56766		15.13	0.53166		20.25	0.42719		25.16	0.07939		30.26	1.95266		35.27	0.95397
0.13	0.12711		5.24	0.4073		10.14	0.57415		15.14	0.54463		20.26	0.43404		25.17	0.09389		30.27	2.02155		35.28	1.00067
0.14	0.13003		5.25	0.41703		10.15	0.58388		15.15	0.56086		20.27	0.43491		25.18	0.1274		30.28	2.02446		35.29	1.03568
0.15	0.12906		5.26	0.42677		10.16	0.59361		15.16	0.55761		20.28	0.43127		25.19	0.16857		30.29	2.04274		35.3	1.15669
0.16	0.1336		5.27	0.43326		10.17	0.60335		15.17	0.57383		20.29	0.43233		25.2	0.19637		30.3	2.14192		35.31	2.52114
0.17	0.13425		5.28	0.44299		10.18	0.62281		15.18	0.58357		20.3	0.44982		25.21	0.19023		30.31	2.13621		35.32	8.07329
0.18	0.13587		5.29	0.4365		10.19	0.62606		15.19	0.59005		20.31	0.48679		25.22	0.14455		30.32	2.18447		35.33	9.52234
0.19	0.13587		5.3	0.44948		10.2	0.64552		15.2	0.60303		20.32	0.52862		25.23	0.08168		30.33	2.26956		35.34	10.8791
0.2	0.13944		5.31	0.47219		10.21	0.65201		15.21	0.60303		20.33	0.54741		25.24	0.05719		30.34	2.46387		35.35	11.6598
0.21	0.13879		5.32	0.55006		10.22	0.65526		15.22	0.62574		20.34	0.52405		25.25	0.1531		30.35	4.68653		35.36	12.0494
0.22	0.14236		5.33	0.67334		10.23	0.68121		15.23	0.62574		20.35	0.47895		25.26	0.45911		30.36	10.6387		35.37	12.3226
0.23	0.14236		5.34	1.04645		10.24	0.71366		15.24	0.66143		20.36	0.49114		25.27	1.04677		30.37	11.1315		35.38	12.4835
0.24	0.14496		5.35	1.56555		10.25	0.84343		15.25	0.65494		20.37	0.68603		25.28	1.94472		30.38	12.0656		35.39	12.6663
0.25	0.14561		5.36	2.13332		10.26	1.25547		15.26	0.68739		20.38	1.1882		25.29	3.12368		30.39	12.4223		35.4	12.792
0.26	0.14885		5.37	2.36043		10.27	2.2223		15.27	0.6809		20.39	2.05826		25.3	4.49707		30.4	12.6079		35.41	12.9392
0.27	0.14853		5.38	2.53562		10.28	3.57197		15.28	0.72307		20.4	3.24807		25.31	5.93798		30.41	12.6815		35.42	12.9727
0.28	0.15177		5.39	2.77571		10.29	4.13974		15.29	0.74254		20.41	4.60331		25.32	7.3077		30.42	12.688		35.43	12.9507
0.29	0.1508		5.4	2.86655		10.3	4.46418		15.3	0.89503		20.42	5.91737		25.33	8.48733		30.43	12.6882		35.44	13.0286
0.3	0.15502		5.41	2.94117		10.31	4.77239		15.31	1.45306		20.43	7.01088		25.34	9.40271		30.44	12.8142		35.45	13.1013
0.31	0.15404		5.42	2.97037		10.32	4.9703		15.32	2.57563		20.44	7.79513		25.35	10.0359		30.45	12.8162		35.46	13.193
0.32	0.15761		5.43	3.01904		10.33	5.06763		15.33	4.70719		20.45	8.28763		25.36	10.4209		30.46	12.7452		35.47	13.2207
0.33	0.15794		5.44	3.04499		10.34	5.16497		15.34	5.12896		20.46	8.57675		25.37	10.6259		30.47	12.737		35.48	13.2144
0.34	0.15988		5.45	3.05148		10.35	5.25905		15.35	5.68376		20.47	8.76227		25.38	10.7295		30.48	12.6403		35.49	13.1966
0.35	0.1615		5.46	3.07095		10.36	5.33043		15.36	5.96926		20.48	8.90885		25.39	10.7985		30.49	12.6921		35.5	13.283
0.36	0.1641		5.47	3.06771		10.37	5.36287		15.37	6.17366		20.49	9.03536		25.4	10.8735		30.5	12.6334		35.51	13.3064
0.37	0.1641		5.48	3.07744		10.38	5.39856		15.38	6.35535		20.5	9.13575		25.41	10.9663		30.51	12.7355		35.52	13.3728
0.38	0.16864		5.49	3.09691		10.39	5.42127		15.39	6.47539		20.51	9.20733		25.42	11.0661		30.52	12.6431		35.53	13.3544
0.39	0.16832		5.5	3.10664		10.4	5.44723		15.4	6.55325		20.52	9.26273		25.43	11.1536		30.53	12.6054		35.54	13.3894
0.4	0.17254		5.51	3.10988		10.41	5.47967		15.41	6.6149		20.53	9.32019		25.44	11.2133		30.54	12.5214		35.55	13.3425
0.41	0.17189		5.52	3.09691		10.42	5.52185		15.42	6.66681		20.54	9.38609		25.45	11.2427		30.55	12.5193		35.56	13.3795
0.42	0.1761		5.53	3.05148		10.43	5.53807		15.43	6.72521		20.55	9.44906		25.46	11.2527		30.56	12.5465		35.57	13.4641
0.43	0.17675		5.54	2.9866		10.44	5.53483		15.44	6.79009		20.56	9.49182		25.47	11.2624		30.57	12.5359		35.58	13.5501
0.44	0.18032		5.55	1.95812		10.45	5.53483		15.45	6.83227		20.57	9.50966		25.48	11.2888		30.58	12.4928		35.59	13.4478
0.45	0.18097		5.56	1.03671		10.46	5.5478		15.46	6.86796		20.58	9.51688		25.49	11.3384		30.59	12.48		35.6	13.4643
0.46	0.18519		5.57	0.33917		10.47	5.56078		15.47	6.8712		20.59	9.53397		25.5	11.4036		30.6	12.4299		35.61	13.4357
0.47	0.18681		5.58	0.13477		10.48	5.60296		15.48	6.88094		20.6	9.56665		25.51	11.4656		30.61	12.4245		35.62	13.4218
0.48	0.19006		5.59	0.09908		10.49	5.55754		15.49	6.91663		20.61	9.59809		25.52	11.5043		30.62	12.4412		35.63	13.5182
0.49	0.19362		5.6	0.09584		10.5	5.52185		15.5	6.96205		20.62	9.60539		25.53	11.5091		30.63	12.5075		35.64	13.505
0.5	0.23158		5.61	0.08611		10.51	5.34016		15.51	6.98151		20.63	9.58795		25.54	11.4873		30.64	12.3919		35.65	13.4541
0.51	0.25397		5.62	0.07962		10.52	5.12603		15.52	7.01396		20.64	9.57966		25.55	11.4637		30.65	12.3463		35.66	13.3902
0.52	0.29647		5.63	0.07962		10.53	2.67327		15.53	6.99449		20.65	9.62343		25.56	11.4709		30.66	12.3289		35.67	13.3126
0.53	0.4243		5.64	0.09584		10.54	0.97645		15.54	7.01071		20.66	9.71601		25.57	11.5314		30.67	12.3163		35.68	13.0655
0.54	0.56835		5.65	0.08611		10.55	0.20104		15.55	7.02045		20.67	9.76124		25.58	11.6389		30.68	12.3687		35.69	11.7826
0.55	0.73479		5.66	0.08935		10.56	0.15562		15.56	7.03342		20.68	9.57494		25.59	11.7453		30.69	12.3416		35.7	5.61093
0.56	0.90609		5.67	0.09584		10.57	0.11669		15.57	7.02694		20.69	8.95704		25.6	11.7624		30.7	12.2841		35.71	4.17266
0.57	1.00018		5.68	0.0926		10.58	0.1102		15.58	6.97503		20.7	7.80002		25.61	11.5788		30.71	12.1439		35.72	3.26388
0.58	1.01446		5.69	0.11531		10.59	0.11344		15.59	6.88094		20.71	6.17179		25.62	11.0897		30.72	12.1668		35.73	3.00536
0.59	1.03847		5.7	0.10557		10.6	0.11993		15.6	6.50459		20.72	4.31784		25.63	10.2313		30.73	12.1763		35.74	2.86814
0.6	1.05534		5.71	0.11531		10.61	0.12318		15.61	4.36978		20.73	2.57271		25.64	9.00655		30.74	12.1358		35.75	1.285
0.61	1.05663		5.72	0.12828		10.62	0.13291		15.62	1.2292		20.74	1.22486		25.65	7.49473		30.75	12.0433		35.76	0.97218
0.62	1.05793		5.73	0.11531		10.63	0.1394		15.63	0.29481		20.75	0.40698		25.66	5.83808		30.76	11.8541		35.77	0.95456
0.63	1.05728		5.74	0.13153		10.64	0.14589		15.64	0.17802		20.76	0.06757		25.67	4.20985		30.77	11.3973		35.78	0.60618
0.64	1.0602		5.75	0.12828		10.65	0.14264		15.65	0.14882		20.77	0.03023		25.68	2.77287		30.78	7.73819		35.79	0.30054
0.65	1.05306		5.76	0.14775		10.66	0.15886		15.66	0.13259		20.78	0.09795		25.69	1.64183		30.79	4.03998		35.8	0.241
0.66	0.96482		5.77	0.12504		10.67	0.16211		15.67	0.12611		20.79	0.1407		25.7	0.86108		30.8	3.55035		35.81	0.21415
0.67	0.80746		5.78	0.15748		10.68	0.18482		15.68	0.12935		20.8	0.12469		25.71	0.40391		30.81	3.44682		35.82	0.18255
0.68	0.54337		5.79	0.15099		10.69	0.18157		15.69	0.12286		20.81	0.08293		25.72	0.19186		30.82	2.09629		35.83	0.16349
0.69	0.29517		5.8	0.16397		10.7	0.19131		15.7	0.13259		20.82	0.06061		25.73	0.12571		30.83	2.06773		35.84	0.19451
0.7	0.15599		5.81	0.16073		10.71	0.20753		15.71	0.13908		20.83	0.07494		25.74	0.11662		30.84	1.84398		35.85	0.22642
0.71	0.12225		5.82	0.17046		10.72	0.20104		15.72	0.14882		20.84	0.10946		25.75	0.10717		30.85	1.76454		35.86	0.17798
0.72	0.09921		5.83	0.18019		10.73	0.21077		15.73	0.15206		20.85	0.13536		25.76	0.07709		30.86	1.64105		35.87	0.13545
0.73	0.0937		5.84	0.18019		10.74	0.23024		15.74	0.17153		20.86	0.1365		25.77	0.03479		30.87	1.40528		35.88	0.17899
0.74	0.09045		5.85	0.18344		10.75	0.22375		15.75	0.16828		20.87	0.11886		25.78	0.0009		30.88	1.23737		35.89	0.18559
0.75	0.08656		5.86	0.19317		10.76	0.23673		15.76	0.16828		20.88	0.10144		25.79	-0.00787		30.89	0.23309		35.9	0.18623
0.76	0.08591		5.87	0.19642		10.77	0.23997		15.77	0.18126		20.89	0.09966		25.8	0.01176		30.9	0.2547		35.91	0.17885
0.77	0.08299		5.88	0.20939		10.78	0.24971		15.78	0.20397		20.9	0.11525		25.81	0.04933		30.91	0.12197		35.92	0.21679
0.78	0.08331		5.89	0.20615		10.79	0.26593		15.79	0.21695		20.91	0.13824		25.82	0.08748		30.92	0.16925		35.93	0.27257
0.79	0.08267		5.9	0.21264		10.8	0.27242		15.8	0.22668		20.92	0.1568		25.83	0.11107		30.93	0.28579		35.94	0.33167
0.8	0.08461		5.91	0.21588		10.81	0.27891		15.81	0.22344		20.93	0.16571		25.84	0.11382		30.94	0.29669		35.95	0.27737
0.81	0.08364		5.92	0.22237		10.82	0.29837		15.82	0.23317		20.94	0.16798		25.85	0.09962		30.95	0.42447		35.96	0.29521
0.82	0.08429		5.93	0.22562		10.83	0.29837		15.83	0.25588		20.95	0.17034		25.86	0.07876		30.96	0.45364		35.97	0.31291
0.83	0.08396		5.94	0.2321		10.84	0.3146		15.84	0.26562		20.96	0.17763		25.87	0.06198		30.97	0.52322		35.98	0.33819
0.84	0.08656		5.95	0.24508		10.85	0.31135		15.85	0.27535		20.97	0.19043		25.88	0.05546		30.98	0.60145		35.99	0.40631
0.85	0.08494		5.96	0.23859		10.86	0.32433		15.86	0.27535		20.98	0.20638		25.89	0.0592		30.99	0.66238		36	0.35806
0.86	0.08883		5.97	0.25482		10.87	0.32108		15.87	0.28833		20.99	0.22283		25.9	0.06885		31	0.73069		36.01	0.37978
0.87	0.08786		5.98	0.25157		10.88	0.34379		15.88	0.30779		21	0.2384		25.91	0.0792		31.01	0.7537		36.02	0.43629
0.88	0.0898		5.99	0.24508		10.89	0.35028		15.89	0.3013		21.01	0.25258		25.92	0.08723		31.02	0.84663		36.03	0.41155
0.89	0.08851		6	0.25806		10.9	0.35677		15.9	0.32077		21.02	0.26488		25.93	0.09299		31.03	0.87511		36.04	0.45305
0.9	0.09143		6.01	0.2613		10.91	0.35677		15.91	0.33375		21.03	0.27465		25.94	0.09826		31.04	0.97012		36.05	0.48563
0.91	0.09013		6.02	0.27428		10.92	0.37624		15.92	0.33375		21.04	0.28173		25.95	0.10432		31.05	0.9685		36.06	0.48364
0.92	0.09629		6.03	0.27753		10.93	0.38273		15.93	0.33699		21.05	0.28706		25.96	0.11041		31.06	1.0429		36.07	0.49391
0.93	0.09467		6.04	0.29375		10.94	0.38597		15.94	0.34997		21.06	0.29232		25.97	0.11399		31.07	1.0726		36.08	0.55214
0.94	0.09791		6.05	0.28401		10.95	0.39246		15.95	0.3597		21.07	0.29872		25.98	0.11253		31.08	1.11395		36.09	0.55746
0.95	0.09727		6.06	0.30024		10.96	0.40868		15.96	0.37268		21.08	0.30608		25.99	0.10549		31.09	1.19855		36.1	0.58802
0.96	0.10019		6.07	0.28401		10.97	0.41193		15.97	0.37917		21.09	0.31301		26	0.09524		31.1	1.19229		36.11	0.57961
0.97	0.10116		6.08	0.30348		10.98	0.42166		15.98	0.38566		21.1	0.31823		26.01	0.08606		31.11	1.31405		36.12	0.64057
0.98	0.10408		6.09	0.30348		10.99	0.4249		15.99	0.39539		21.11	0.32203		26.02	0.08184		31.12	1.29993		36.13	0.62768
0.99	0.10246		6.1	0.3197		11	0.43464		16	0.40512		21.12	0.3265		26.03	0.08383		31.13	1.31585		36.14	0.63748
1	0.10667		6.11	0.31321		11.01	0.44437		16.01	0.41161		21.13	0.33423		26.04	0.08998		31.14	1.3439		36.15	0.66022
1.01	0.10635		6.12	0.32619		11.02	0.45735		16.02	0.42783		21.14	0.34598		26.05	0.09629		31.15	1.40861		36.16	0.65302
1.02	0.10895		6.13	0.32619		11.03	0.4541		16.03	0.43432		21.15	0.35921		26.06	0.0995		31.16	1.4373		36.17	0.73953
1.03	0.10992		6.14	0.34241		11.04	0.48006		16.04	0.44406		21.16	0.36873		26.07	0.09936		31.17	1.47931		36.18	0.73999
1.04	0.11284		6.15	0.33917		11.05	0.48006		16.05	0.45703		21.17	0.3698		26.08	0.09909		31.18	1.52606		36.19	0.7649
1.05	0.11219		6.16	0.35215		11.06	0.49304		16.06	0.46352		21.18	0.36181		26.09	0.10345		31.19	1.58547		36.2	0.73013
1.06	0.11511		6.17	0.35215		11.07	0.49953		16.07	0.47001		21.19	0.34995		26.1	0.11546		31.2	1.63076		36.21	0.82096
1.07	0.11543		6.18	0.35539		11.08	0.50926		16.08	0.48623		21.2	0.34293		26.11	0.13388		31.21	1.64022		36.22	0.82129
1.08	0.11868		6.19	0.35539		11.09	0.51575		16.09	0.48948		21.21	0.34727		26.12	0.1531		31.22	1.69386		36.23	0.77876
1.09	0.119		6.2	0.3781		11.1	0.52548		16.1	0.49597		21.22	0.36223		26.13	0.16612		31.23	1.67839		36.24	0.87704
1.1	0.12387		6.21	0.37486		11.11	0.52873		16.11	0.49921		21.23	0.37939		26.14	0.16902		31.24	1.7826		36.25	0.88504
1.11	0.12127		6.22	0.3781		11.12	0.5417		16.12	0.52192		21.24	0.38885		26.15	0.16439		31.25	1.80688		36.26	0.86828
1.12	0.12484		6.23	0.37486		11.13	0.54495		16.13	0.53814		21.25	0.38806		26.16	0.16123		31.26	1.82565		36.27	0.90996
1.13	0.12419		6.24	0.39108		11.14	0.56441		16.14	0.53814		21.26	0.38615		26.17	0.17041		31.27	1.86145		36.28	0.96532
1.14	0.12744		6.25	0.39108		11.15	0.56117		16.15	0.55437		21.27	0.3982		26.18	0.19765		31.28	1.92797		36.29	1.01788
1.15	0.12776		6.26	0.39757		11.16	0.58388		16.16	0.5641		21.28	0.43137		26.19	0.23762		31.29	1.95401		36.3	1.20417
1.16	0.13133		6.27	0.41703		11.17	0.58712		16.17	0.58357		21.29	0.47326		26.2	0.27342		31.3	1.97331		36.31	2.76877
1.17	0.13036		6.28	0.42028		11.18	0.59361		16.18	0.57708		21.3	0.4955		26.21	0.28351		31.31	2.03074		36.32	8.41656
1.18	0.1349		6.29	0.42677		11.19	0.60335		16.19	0.60303		21.31	0.47725		26.22	0.25486		31.32	2.04005		36.33	9.65391
1.19	0.1336		6.3	0.44299		11.2	0.61632		16.2	0.59979		21.32	0.43832		26.23	0.19753		31.33	2.13273		36.34	10.9492
1.2	0.13685		6.31	0.46895		11.21	0.63903		16.21	0.61601		21.33	0.45967		26.24	0.15399		31.34	2.15924		36.35	11.7084
1.21	0.1362		6.32	0.54357		11.22	0.64552		16.22	0.63872		21.34	0.67012		26.25	0.19758		31.35	2.19114		36.36	12.0446
1.22	0.14042		6.33	0.67983		11.23	0.6585		16.23	0.64845		21.35	1.1963		26.26	0.41809		31.36	2.27242		36.37	12.2524
1.23	0.13847		6.34	1.09836		11.24	0.7169		16.24	0.64845		21.36	2.09667		26.27	0.89744		31.37	3.46138		36.38	12.4747
1.24	0.14269		6.35	1.64017		11.25	0.84019		16.25	0.66143		21.37	3.31622		26.28	1.68309		31.38	9.71273		36.39	12.6727
1.25	0.14269		6.36	2.18523		11.26	1.31387		16.26	0.68414		21.38	4.69142		26.29	2.76805		31.39	10.6372		36.4	12.8166
1.26	0.14593		6.37	2.35394		11.27	2.31963		16.27	0.69388		21.39	6.00861		26.3	4.08521		31.4	11.9546		36.41	12.9586
1.27	0.14561		6.38	2.5486		11.28	3.67254		16.28	0.72307		21.4	7.08719		26.31	5.51872		31.41	12.2157		36.42	12.8973
1.28	0.1495		6.39	2.7822		11.29	4.15271		16.29	0.77174		21.41	7.84395		26.32	6.92949		31.42	12.4578		36.43	12.942
1.29	0.14691		6.4	2.86331		11.3	4.5388		16.3	0.90152		21.42	8.30603		26.33	8.18716		31.43	12.6486		36.44	13.0401
1.3	0.15177		6.41	2.93144		11.31	4.75617		16.31	1.56662		21.43	8.57119		26.34	9.19872		31.44	12.7736		36.45	13.0709
1.31	0.1521		6.42	2.97686		11.32	4.97355		16.32	3.12068		21.44	8.74453		26.35	9.92549		31.45	12.7652		36.46	13.1852
1.32	0.15502		6.43	3.00282		11.33	5.06115		16.33	4.79155		21.45	8.89076		26.36	10.3844		31.46	12.7956		36.47	13.2123
1.33	0.15534		6.44	3.04175		11.34	5.1747		16.34	5.19385		21.46	9.0249		26.37	10.6345		31.47	12.7152		36.48	13.162
1.34	0.15923		6.45	3.04175		11.35	5.23959		16.35	5.72269		21.47	9.13592		26.38	10.7545		31.48	12.6722		36.49	13.1627
1.35	0.15729		6.46	3.04824		11.36	5.3207		16.36	6.01793		21.48	9.2172		26.39	10.8191		31.49	12.6673		36.5	13.2409
1.36	0.16215		6.47	3.04175		11.37	5.35314		16.37	6.20286		21.49	9.27941		26.4	10.8809		31.5	12.752		36.51	13.3685
1.37	0.1615		6.48	3.07419		11.38	5.37261		16.38	6.38455		21.5	9.34048		26.41	10.9631		31.51	12.6943		36.52	13.3467
1.38	0.1667		6.49	3.06446		11.39	5.40181		16.39	6.49161		21.51	9.40775		26.42	11.0625		31.52	12.6725		36.53	13.3554
1.39	0.1654		6.5	3.10339		11.4	5.45047		16.4	6.55974		21.52	9.47169		26.43	11.1606		31.53	12.5669		36.54	13.3517
1.4	0.16994		6.51	3.09042		11.41	5.47643		16.41	6.6149		21.53	9.51738		26.44	11.2375		31.54	12.5918		36.55	13.3163
1.41	0.16897		6.52	3.07419		11.42	5.50887		16.42	6.68952		21.54	9.54179		26.45	11.2827		31.55	12.6045		36.56	13.3444
1.42	0.17383		6.53	3.02228		11.43	5.52185		16.43	6.7317		21.55	9.5587		26.46	11.3001		31.56	12.6898		36.57	13.3944
1.43	0.17351		6.54	2.95091		11.44	5.51536		16.44	6.78685		21.56	9.585		26.47	11.3051		31.57	12.6082		36.58	13.4382
1.44	0.17902		6.55	1.6791		11.45	5.52185		16.45	6.83552		21.57	9.62097		26.48	11.3167		31.58	12.5505		36.59	13.4373
1.45	0.1787		6.56	0.87774		11.46	5.55105		16.46	6.85823		21.58	9.64574		26.49	11.3481		31.59	12.4708		36.6	13.3751
1.46	0.18292		6.57	0.30024		11.47	5.57052		16.47	6.8712		21.59	9.63705		26.5	11.3994		31.6	12.4543		36.61	13.422
1.47	0.18292		6.58	0.11855		11.48	5.56403		16.48	6.89392		21.6	9.60049		26.51	11.458		31.61	12.4941		36.62	13.4069
1.48	0.18973		6.59	0.07637		11.49	5.53807		16.49	6.93285		21.61	9.57831		26.52	11.5041		31.62	12.519		36.63	13.432
1.49	0.19784		6.6	0.07637		11.5	5.49589		16.5	6.96205		21.62	9.61798		26.53	11.5218		31.63	12.4654		36.64	13.4532
1.5	0.23385		6.61	0.06988		11.51	5.25905		16.51	6.99125		21.63	9.71242		26.54	11.5091		31.64	12.4331		36.65	13.444
1.51	0.25429		6.62	0.06664		11.52	4.99301		16.52	6.99449		21.64	9.75375		26.55	11.4824		31.65	12.3392		36.66	13.3156
1.52	0.31724		6.63	0.06015		11.53	1.95626		16.53	6.99449		21.65	9.54501		26.56	11.4715		31.66	12.3246		36.67	13.1837
1.53	0.43923		6.64	0.06664		11.54	0.59361		16.54	7.01071		21.66	8.88141		26.57	11.5051		31.67	12.3401		36.68	13.0176
1.54	0.59171		6.65	0.06015		11.55	0.16211		16.55	7.02045		21.67	7.66474		26.58	11.5914		31.68	12.4353		36.69	11.4368
1.55	0.75231		6.66	0.07637		11.56	0.12966		16.56	7.02369		21.68	5.98381		26.59	11.7017		31.69	12.3846		36.7	5.14212
1.56	0.91777		6.67	0.06988		11.57	0.08749		16.57	7.01071		21.69	4.10665		26.6	11.7643		31.7	12.3112		36.71	4.12841
1.57	1.00083		6.68	0.07637		11.58	0.09398		16.58	6.96205		21.7	2.37984		26.61	11.6742		31.71	12.2088		36.72	3.17117
1.58	1.0164		6.69	0.08286		11.59	0.08749		16.59	6.82254		21.71	1.0864		26.62	11.3189		31.72	12.2447		36.73	2.97129
1.59	1.03749		6.7	0.08935		11.6	0.09398		16.6	6.43321		21.72	0.33889		26.63	10.612		31.73	12.2855		36.74	2.78054
1.6	1.05371		6.71	0.08935		11.61	0.09398		16.61	2.93251		21.73	0.06168		26.64	9.5255		31.74	12.2387		36.75	1.253
1.61	1.05306		6.72	0.09908		11.62	0.09722		16.62	0.64196		21.74	0.06246		26.65	8.10747		31.75	12.1623		36.76	0.90332
1.62	1.05534		6.73	0.10557		11.63	0.09722		16.63	0.23966		21.75	0.1428		26.66	6.47905		31.76	12.1243		36.77	0.87821
1.63	1.05469		6.74	0.11206		11.64	0.12318		16.64	0.15531		21.76	0.18311		26.67	4.80888		31.77	12.0022		36.78	0.64214
1.64	1.05663		6.75	0.11531		11.65	0.12642		16.65	0.12286		21.77	0.16288		26.68	3.27306		31.78	11.9007		36.79	0.22732
1.65	1.04722		6.76	0.12179		11.66	0.14264		16.66	0.11637		21.78	0.12267		26.69	2.01294		31.79	11.7402		36.8	0.14798
1.66	0.94276		6.77	0.12504		11.67	0.13615		16.67	0.09691		21.79	0.10642		26.7	1.10406		31.8	9.68308		36.81	0.10525
1.67	0.74744		6.78	0.12828		11.68	0.14264		16.68	0.10664		21.8	0.12494		26.71	0.54578		31.81	4.24616		36.82	0.08609
1.68	0.47913		6.79	0.12828		11.69	0.15238		16.69	0.09366		21.81	0.15694		26.72	0.27323		31.82	3.63203		36.83	0.10407
1.69	0.25559		6.8	0.14775		11.7	0.15886		16.7	0.10988		21.82	0.17462		26.73	0.18595		31.83	3.36761		36.84	0.07973
1.7	0.14269		6.81	0.14451		11.71	0.16535		16.71	0.10988		21.83	0.1679		26.74	0.18186		31.84	2.13787		36.85	0.11302
1.71	0.09824		6.82	0.15424		11.72	0.17184		16.72	0.12611		21.84	0.14911		26.75	0.18506		31.85	2.11377		36.86	0.16247
1.72	0.08948		6.83	0.15424		11.73	0.18157		16.73	0.12611		21.85	0.13928		26.76	0.15912		31.86	1.99986		36.87	0.09817
1.73	0.07942		6.84	0.15748		11.74	0.19455		16.74	0.14557		21.86	0.15055		26.77	0.10426		31.87	1.82718		36.88	0.11903
1.74	0.08039		6.85	0.16397		11.75	0.20104		16.75	0.14557		21.87	0.17889		26.78	0.0427		31.88	1.61328		36.89	0.13337
1.75	0.07488		6.86	0.17046		11.76	0.21402		16.76	0.16179		21.88	0.21042		26.79	0.00019		31.89	1.44065		36.9	0.07968
1.76	0.07488		6.87	0.18344		11.77	0.22375		16.77	0.15855		21.89	0.23324		26.8	-0.00833		31.9	1.25043		36.91	0.0892
1.77	0.07034		6.88	0.18019		11.78	0.23349		16.78	0.16179		21.9	0.24465		26.81	0.01578		31.91	0.61455		36.92	0.18457
1.78	0.07099		6.89	0.18019		11.79	0.23349		16.79	0.18775		21.91	0.24935		26.82	0.0582		31.92	0.29879		36.93	0.15187
1.79	0.06904		6.9	0.18993		11.8	0.23997		16.8	0.19099		21.92	0.2526		26.83	0.10034		31.93	0.2859		36.94	0.22365
1.8	0.07131		6.91	0.19642		11.81	0.25295		16.81	0.20397		21.93	0.25529		26.84	0.12817		31.94	0.12641		36.95	0.2177
1.81	0.07099		6.92	0.19966		11.82	0.25944		16.82	0.2137		21.94	0.25471		26.85	0.13705		31.95	0.20939		36.96	0.26984
1.82	0.07293		6.93	0.21264		11.83	0.27242		16.83	0.22344		21.95	0.24916		26.86	0.13133		31.96	0.28818		36.97	0.23427
1.83	0.07034		6.94	0.21264		11.84	0.28215		16.84	0.22993		21.96	0.24136		26.87	0.12002		31.97	0.35006		36.98	0.24988
1.84	0.07391		6.95	0.21913		11.85	0.29513		16.85	0.24615		21.97	0.23733		26.88	0.11146		31.98	0.41165		36.99	0.32524
1.85	0.07228		6.96	0.22562		11.86	0.29188		16.86	0.26237		21.98	0.24199		26.89	0.10984		31.99	0.49007		37	0.35322
1.86	0.07585		6.97	0.21913		11.87	0.30811		16.87	0.26237		21.99	0.25535		26.9	0.11463		32	0.50735		37.01	0.31594
1.87	0.07358		6.98	0.24508		11.88	0.31784		16.88	0.28184		22	0.27243		26.91	0.12258		32.01	0.60667		37.02	0.35095
1.88	0.07715		6.99	0.22886		11.89	0.31784		16.89	0.27859		22.01	0.287		26.92	0.13032		32.02	0.66685		37.03	0.34427
1.89	0.07585		7	0.24508		11.9	0.33406		16.9	0.29157		22.02	0.29594		26.93	0.13617		32.03	0.74789		37.04	0.36289
1.9	0.08039		7.01	0.24833		11.91	0.33731		16.91	0.29806		22.03	0.30106		26.94	0.14018		32.04	0.72635		37.05	0.43747
1.91	0.07845		7.02	0.25482		11.92	0.35028		16.92	0.31428		22.04	0.30715		26.95	0.14311		32.05	0.89001		37.06	0.43781
1.92	0.08234		7.03	0.26455		11.93	0.35677		16.93	0.31753		22.05	0.31808		26.96	0.14526		32.06	0.90354		37.07	0.41262
1.93	0.08104		7.04	0.26779		11.94	0.36326		16.94	0.34024		22.06	0.33374		26.97	0.14621		32.07	0.92331		37.08	0.48759
1.94	0.08559		7.05	0.25806		11.95	0.37299		16.95	0.33375		22.07	0.35013		26.98	0.14549		32.08	1.0193		37.09	0.45142
1.95	0.08364		7.06	0.28077		11.96	0.38273		16.96	0.35321		22.08	0.36228		26.99	0.14357		32.09	1.04414		37.1	0.48086
1.96	0.08753		7.07	0.27104		11.97	0.38597		16.97	0.3597		22.09	0.36784		27	0.14222		32.1	1.03735		37.11	0.52258
1.97	0.08656		7.08	0.28077		11.98	0.39246		16.98	0.36944		22.1	0.36873		27.01	0.14363		32.11	1.12666		37.12	0.55582
1.98	0.09175		7.09	0.28077		11.99	0.40544		16.99	0.37917		22.11	0.36963		27.02	0.14887		32.12	1.19107		37.13	0.5523
1.99	0.0898		7.1	0.30024		12	0.42166		17	0.39215		22.12	0.3745		27.03	0.15656		32.13	1.20207		37.14	0.52324
2	0.09402		7.11	0.30348		12.01	0.42166		17.01	0.39215		22.13	0.38371		27.04	0.16284		32.14	1.28059		37.15	0.60487
2.01	0.09272		7.12	0.30348		12.02	0.44113		17.02	0.40512		22.14	0.39412		27.05	0.1632		32.15	1.30968		37.16	0.66731
2.02	0.09662		7.13	0.30997		12.03	0.43464		17.03	0.40837		22.15	0.40219		27.06	0.15506		32.16	1.3214		37.17	0.61141
2.03	0.09499		7.14	0.32619		12.04	0.44437		17.04	0.4181		22.16	0.40755		27.07	0.13989		32.17	1.3668		37.18	0.64212
2.04	0.10051		7.15	0.32295		12.05	0.45735		17.05	0.43108		22.17	0.41361		27.08	0.12327		32.18	1.35919		37.19	0.64453
2.05	0.09791		7.16	0.32944		12.06	0.47357		17.06	0.44406		22.18	0.42424		27.09	0.11259		32.19	1.41134		37.2	0.63794
2.06	0.10213		7.17	0.33593		12.07	0.47681		17.07	0.4473		22.19	0.43895		27.1	0.11341		32.2	1.47105		37.21	0.66779
2.07	0.10116		7.18	0.33917		12.08	0.4833		17.08	0.46352		22.2	0.45139		27.11	0.1263		32.21	1.49372		37.22	0.75439
2.08	0.10603		7.19	0.33917		12.09	0.48979		17.09	0.4765		22.21	0.45394		27.12	0.14644		32.22	1.58036		37.23	0.77617
2.09	0.10473		7.2	0.3489		12.1	0.49953		17.1	0.48623		22.22	0.44581		27.13	0.16614		32.23	1.58073		37.24	0.79144
2.1	0.10862		7.21	0.3489		12.11	0.50601		17.11	0.49272		22.23	0.43741		27.14	0.17959		32.24	1.60805		37.25	0.78926
2.11	0.10732		7.22	0.36837		12.12	0.5125		17.12	0.50246		22.24	0.44474		27.15	0.18685		32.25	1.67959		37.26	0.81651
2.12	0.11219		7.23	0.35864		12.13	0.53846		17.13	0.51219		22.25	0.47535		27.16	0.19468		32.26	1.6661		37.27	0.88312
2.13	0.11024		7.24	0.36837		12.14	0.55792		17.14	0.52192		22.26	0.51621		27.17	0.21293		32.27	1.7668		37.28	0.89137
2.14	0.11576		7.25	0.37486		12.15	0.5417		17.15	0.5349		22.27	0.53751		27.18	0.2478		32.28	1.78746		37.29	0.94998
2.15	0.11381		7.26	0.38459		12.16	0.5417		17.16	0.53814		22.28	0.51729		27.19	0.29544		32.29	1.76337		37.3	1.14463
2.16	0.11803		7.27	0.38459		12.17	0.54819		17.17	0.55112		22.29	0.47611		27.2	0.34013		32.3	1.86305		37.31	3.18276
2.17	0.11673		7.28	0.40081		12.18	0.57739		17.18	0.5641		22.3	0.49793		27.21	0.35961		32.31	1.89164		37.32	8.94023
2.18	0.12095		7.29	0.39757		12.19	0.59037		17.19	0.55761		22.31	0.71525		27.22	0.33719		32.32	1.9166		37.33	9.70275
2.19	0.11933		7.3	0.41379		12.2	0.59361		17.2	0.58681		22.32	1.25599		27.23	0.27647		32.33	1.98625		37.34	11.0685
2.2	0.12517		7.31	0.45272		12.21	0.60335		17.21	0.59979		22.33	2.17532		27.24	0.21227		32.34	2.00167		37.35	11.7079
2.21	0.12387		7.32	0.53383		12.22	0.61957		17.22	0.60952		22.34	3.41086		27.25	0.21199		32.35	1.99308		37.36	12.0552
2.22	0.12776		7.33	0.72201		12.23	0.63255		17.23	0.60952		22.35	4.79114		27.26	0.36404		32.36	2.10769		37.37	12.256
2.23	0.12647		7.34	1.20218		12.24	0.72663		17.24	0.62899		22.36	6.09832		27.27	0.75568		32.37	2.14432		37.38	12.459
2.24	0.12971		7.35	1.75697		12.25	0.82072		17.25	0.64521		22.37	7.15383		27.28	1.44621		32.38	2.21694		37.39	12.6868
2.25	0.12809		7.36	2.19496		12.26	1.3236		17.26	0.66468		22.38	7.8815		27.29	2.44479		32.39	2.66118		37.4	12.8212
2.26	0.13393		7.37	2.35718		12.27	2.57918		17.27	0.67765		22.39	8.31667		27.3	3.70063		32.4	6.71385		37.41	12.8248
2.27	0.13263		7.38	2.5778		12.28	3.76014		17.28	0.70361		22.4	8.56275		27.31	5.10984		32.41	10.5409		37.42	12.8458
2.28	0.13717		7.39	2.77571		12.29	4.17867		17.29	0.77499		22.41	8.72659		27.32	6.53745		32.42	11.619		37.43	12.9265
2.29	0.1362		7.4	2.86655		12.3	4.58746		17.3	0.90152		22.42	8.8719		27.33	7.84816		32.43	12.1321		37.44	12.9945
2.3	0.13977		7.41	2.92171		12.31	4.77239		17.31	1.84888		22.43	9.01189		27.34	8.93645		32.44	12.4794		37.45	13.1021
2.31	0.14042		7.42	2.9574		12.32	4.9703		17.32	3.51974		22.44	9.13363		27.35	9.74725		32.45	12.6531		37.46	13.1217
2.32	0.14334		7.43	2.99633		12.33	5.08061		17.33	4.84346		22.45	9.22764		27.36	10.2818		32.46	12.6856		37.47	13.1222
2.33	0.14042		7.44	3.02877		12.34	5.16172		17.34	5.28794		22.46	9.29985		27.37	10.5882		32.47	12.7203		37.48	13.083
2.34	0.14691		7.45	3.02553		12.35	5.26879		17.35	5.79731		22.47	9.36265		27.38	10.7414		32.48	12.6861		37.49	13.1861
2.35	0.14561		7.46	3.03526		12.36	5.32394		17.36	6.06011		22.48	9.41991		27.39	10.8188		32.49	12.6714		37.5	13.1824
2.36	0.15047		7.47	3.04499		12.37	5.34341		17.37	6.22881		22.49	9.46373		27.4	10.8809		32.5	12.7746		37.51	13.2689
2.37	0.14885		7.48	3.05797		12.38	5.37261		17.38	6.40401		22.5	9.48633		27.41	10.9599		32.51	12.7366		37.52	13.2829
2.38	0.15469		7.49	3.07419		12.39	5.41803		17.39	6.49485		22.51	9.4941		27.42	11.0599		32.52	12.6456		37.53	13.2961
2.39	0.15307		7.5	3.08068		12.4	5.44074		17.4	6.56948		22.52	9.50779		27.43	11.1665		32.53	12.6002		37.54	13.2686
2.4	0.15729		7.51	3.07744		12.41	5.47967		17.41	6.62139		22.53	9.54532		27.44	11.2594		32.54	12.6026		37.55	13.2732
2.41	0.15696		7.52	3.06771		12.42	5.51212		17.42	6.6733		22.54	9.60239		27.45	11.3252		32.55	12.6706		37.56	13.2839
2.42	0.1615		7.53	3.00606		12.43	5.49914		17.43	6.7317		22.55	9.65124		27.46	11.3637		32.56	12.6845		37.57	13.3265
2.43	0.16086		7.54	2.87304		12.44	5.51536		17.44	6.79009		22.56	9.6642		27.47	11.3873		32.57	12.6368		37.58	13.4403
2.44	0.16702		7.55	1.49093		12.45	5.51536		17.45	6.81929		22.57	9.64439		27.48	11.4138		32.58	12.5526		37.59	13.3965
2.45	0.16605		7.56	0.79987		12.46	5.52509		17.46	6.84849		22.58	9.63336		27.49	11.4566		32.59	12.531		37.6	13.3328
2.46	0.17124		7.57	0.18344		12.47	5.54132		17.47	6.86472		22.59	9.67778		27.5	11.5172		32.6	12.4837		37.61	13.3646
2.47	0.17156		7.58	0.08935		12.48	5.55429		17.48	6.88094		22.6	9.76926		27.51	11.5832		32.61	12.5581		37.62	13.3953
2.48	0.17708		7.59	0.0634		12.49	5.51212		17.49	6.92312		22.61	9.7997		27.52	11.6336		32.62	12.5587		37.63	13.4276
2.49	0.19038		7.6	0.05691		12.5	5.47318		17.5	6.9588		22.62	9.57488		27.53	11.6498		32.63	12.5073		37.64	13.4759
2.5	0.22801		7.61	0.05691		12.51	5.2039		17.51	6.97827		22.63	8.89578		27.54	11.6269		32.64	12.4299		37.65	13.3933
2.51	0.24521		7.62	0.0634		12.52	4.85026		17.52	6.98476		22.64	7.67022		27.55	11.5801		32.65	12.3876		37.66	13.2656
2.52	0.31302		7.63	0.04717		12.53	1.94977		17.53	6.97503		22.65	5.9898		27.56	11.5415		32.66	12.3637		37.67	13.2183
2.53	0.45091		7.64	0.0634		12.54	0.40868		17.54	6.99774		22.66	4.12035		27.57	11.5466		32.67	12.4259		37.68	12.9454
2.54	0.62026		7.65	0.05042		12.55	0.13615		17.55	7.01071		22.67	2.40287		27.58	11.614		32.68	12.3701		37.69	10.7508
2.55	0.82596		7.66	0.05691		12.56	0.1102		17.56	7.02369		22.68	1.11516		27.59	11.726		32.69	12.3662		37.7	4.78776
2.56	0.92848		7.67	0.06664		12.57	0.06153		17.57	7.00747		22.69	0.36791		27.6	11.8193		32.7	12.3449		37.71	3.97468
2.57	0.99337		7.68	0.05691		12.58	0.06153		17.58	6.92312		22.7	0.08713		27.61	11.791		32.71	12.2488		37.72	3.15256
2.58	1.01121		7.69	0.06988		12.59	0.07127		17.59	6.78361		22.71	0.08302		27.62	11.5225		32.72	12.2658		37.73	2.94488
2.59	1.03457		7.7	0.07962		12.6	0.07451		17.6	6.21584		22.72	0.15789		27.63	10.9134		32.73	12.3246		37.74	2.84183
2.6	1.04787		7.71	0.07962		12.61	0.081		17.61	2.33878		22.73	0.19067		27.64	9.91731		32.74	12.3208		37.75	0.92181
2.61	1.0482		7.72	0.08611		12.62	0.08749		17.62	0.3889		22.74	0.15958		27.65	8.56386		32.75	12.2404		37.76	0.88327
2.62	1.04982		7.73	0.08611		12.63	0.08749		17.63	0.19424		22.75	0.10696		27.66	6.96095		32.76	12.1731		37.77	0.9145
2.63	1.0469		7.74	0.0926		12.64	0.10046		17.64	0.12611		22.76	0.08221		27.67	5.27275		32.77	12.1478		37.78	0.52665
2.64	1.05047		7.75	0.09908		12.65	0.10695		17.65	0.08717		22.77	0.10251		27.68	3.68065		32.78	12.1054		37.79	0.22688
2.65	1.03555		7.76	0.11531		12.66	0.11669		17.66	0.09366		22.78	0.14921		27.69	2.33909		32.79	12.1044		37.8	0.19546
2.66	0.91518		7.77	0.10233		12.67	0.11344		17.67	0.08393		22.79	0.19053		27.7	1.3405		32.8	12.0338		37.81	0.1396
2.67	0.69651		7.78	0.10882		12.68	0.13291		17.68	0.07744		22.8	0.20665		27.71	0.7002		32.81	11.8216		37.82	0.1008
2.68	0.42073		7.79	0.11531		12.69	0.12642		17.69	0.09042		22.81	0.19922		27.72	0.36449		32.82	10.6946		37.83	0.08396
2.69	0.22088		7.8	0.13477		12.7	0.15238		17.7	0.09691		22.82	0.18315		27.73	0.23747		32.83	5.47398		37.84	0.12446
2.7	0.11187		7.81	0.13153		12.71	0.15886		17.71	0.08717		22.83	0.17208		27.74	0.21548		32.84	3.82889		37.85	0.09587
2.71	0.09013		7.82	0.13153		12.72	0.15886		17.72	0.10015		22.84	0.17004		27.75	0.21694		32.85	3.45265		37.86	0.10435
2.72	0.08202		7.83	0.14775		12.73	0.17833		17.73	0.11313		22.85	0.17333		27.76	0.19839		32.86	3.07019		37.87	0.04063
2.73	0.07423		7.84	0.15748		12.74	0.18157		17.74	0.13259		22.86	0.17764		27.77	0.15375		32.87	2.05801		37.88	0.08394
2.74	0.07456		7.85	0.14775		12.75	0.18157		17.75	0.12611		22.87	0.18261		27.78	0.10077		32.88	2.08687		37.89	0.0865
2.75	0.06839		7.86	0.15748		12.76	0.19455		17.76	0.14233		22.88	0.19059		27.79	0.06257		32.89	1.7592		37.9	0.11866
2.76	0.06936		7.87	0.16722		12.77	0.21402		17.77	0.14557		22.89	0.20241		27.8	0.05272		32.9	1.70713		37.91	0.0916
2.77	0.06385		7.88	0.16722		12.78	0.21726		17.78	0.15531		22.9	0.21526		27.81	0.06929		32.91	1.48957		37.92	0.1046
2.78	0.06644		7.89	0.17695		12.79	0.23673		17.79	0.16179		22.91	0.22488		27.82	0.09824		32.92	1.28786		37.93	0.10857
2.79	0.0632		7.9	0.18344		12.8	0.23997		17.8	0.17802		22.92	0.22967		27.83	0.12245		32.93	1.11714		37.94	0.1431
2.8	0.06709		7.91	0.18344		12.81	0.24646		17.81	0.18126		22.93	0.23269		27.84	0.13077		32.94	0.24521		37.95	0.19838
2.81	0.0632		7.92	0.19642		12.82	0.24971		17.82	0.20073		22.94	0.2394		27.85	0.1226		32.95	0.2227		37.96	0.20202
2.82	0.06774		7.93	0.19317		12.83	0.26593		17.83	0.20073		22.95	0.25315		27.86	0.10638		32.96	0.08541		37.97	0.22223
2.83	0.06417		7.94	0.2029		12.84	0.27242		17.84	0.22344		22.96	0.27229		27.87	0.09373		32.97	0.13659		37.98	0.22692
2.84	0.06839		7.95	0.20939		12.85	0.27242		17.85	0.2137		22.97	0.29135		27.88	0.09283		32.98	0.1893		37.99	0.21287
2.85	0.06515		7.96	0.21264		12.86	0.2854		17.86	0.23966		22.98	0.30517		27.89	0.10463		32.99	0.26524		38	0.23587
2.86	0.07034		7.97	0.21264		12.87	0.28864		17.87	0.24939		22.99	0.31248		27.9	0.12325		33	0.36738		38.01	0.30429
2.87	0.06709		7.98	0.22562		12.88	0.29837		17.88	0.25588		23	0.31622		27.91	0.13998		33.01	0.38699		38.02	0.36434
2.88	0.07261		7.99	0.22237		12.89	0.30486		17.89	0.25913		23.01	0.32054		27.92	0.14811		33.02	0.49856		38.03	0.36889
2.89	0.06969		8	0.22562		12.9	0.3146		17.9	0.27535		23.02	0.32718		27.93	0.14615		33.03	0.52926		38.04	0.38407
2.9	0.07553		8.01	0.23535		12.91	0.33082		17.91	0.28184		23.03	0.33423		27.94	0.13786		33.04	0.57148		38.05	0.36258
2.91	0.07228		8.02	0.25157		12.92	0.33731		17.92	0.29481		23.04	0.33822		27.95	0.12961		33.05	0.66992		38.06	0.4125
2.92	0.0778		8.03	0.24508		12.93	0.33731		17.93	0.3013		23.05	0.3378		27.96	0.12678		33.06	0.68878		38.07	0.4279
2.93	0.0752		8.04	0.25482		12.94	0.35677		17.94	0.31104		23.06	0.33586		27.97	0.13133		33.07	0.76437		38.08	0.41048
2.94	0.0791		8.05	0.25482		12.95	0.36002		17.95	0.32401		23.07	0.33821		27.98	0.14148		33.08	0.83888		38.09	0.46714
2.95	0.07715		8.06	0.2613		12.96	0.36975		17.96	0.34024		23.08	0.34939		27.99	0.15339		33.09	0.84876		38.1	0.44274
2.96	0.08299		8.07	0.27753		12.97	0.36975		17.97	0.34672		23.09	0.36875		28	0.16347		33.1	0.94647		38.11	0.5461
2.97	0.08137		8.08	0.27428		12.98	0.37624		17.98	0.35646		23.1	0.38991		28.01	0.16994		33.11	0.95512		38.12	0.49164
2.98	0.08559		8.09	0.28077		12.99	0.39895		17.99	0.3597		23.11	0.40451		28.02	0.17286		33.12	1.01497		38.13	0.54795
2.99	0.08299		8.1	0.28401		13	0.39895		18	0.37268		23.12	0.40825		28.03	0.17308		33.13	1.09261		38.14	0.53735
3	0.08883		8.11	0.27428		13.01	0.40868		18.01	0.39215		23.13	0.40463		28.04	0.17097		33.14	1.11333		38.15	0.59711
3.01	0.08591		8.12	0.29375		13.02	0.41842		18.02	0.39215		23.14	0.4033		28.05	0.16625		33.15	1.18926		38.16	0.58275
3.02	0.09207		8.13	0.30024		13.03	0.4249		18.03	0.39539		23.15	0.41318		28.06	0.15871		33.16	1.17068		38.17	0.63599
3.03	0.08948		8.14	0.30673		13.04	0.42815		18.04	0.41486		23.16	0.43519		28.07	0.14954		33.17	1.25937		38.18	0.64041
3.04	0.09467		8.15	0.30997		13.05	0.43788		18.05	0.41486		23.17	0.4603		28.08	0.14182		33.18	1.25568		38.19	0.61078
3.05	0.0924		8.16	0.31646		13.06	0.45735		18.06	0.42459		23.18	0.47566		28.09	0.13949		33.19	1.30546		38.2	0.68901
3.06	0.09791		8.17	0.31646		13.07	0.46384		18.07	0.43757		23.19	0.47508		28.1	0.14518		33.2	1.33447		38.21	0.66054
3.07	0.09499		8.18	0.32944		13.08	0.46708		18.08	0.45055		23.2	0.46542		28.11	0.15801		33.21	1.36313		38.22	0.69348
3.08	0.10051		8.19	0.33268		13.09	0.47357		18.09	0.45703		23.21	0.46222		28.12	0.17308		33.22	1.40863		38.23	0.73638
3.09	0.09824		8.2	0.33917		13.1	0.48655		18.1	0.47001		23.22	0.47571		28.13	0.18354		33.23	1.40257		38.24	0.7369
3.1	0.10408		8.21	0.34241		13.11	0.49628		18.11	0.47001		23.23	0.49822		28.14	0.18452		33.24	1.50704		38.25	0.74932
3.11	0.10246		8.22	0.34241		13.12	0.49953		18.12	0.49272		23.24	0.50646		28.15	0.17699		33.25	1.51863		38.26	0.77157
3.12	0.10667		8.23	0.35215		13.13	0.5125		18.13	0.49597		23.25	0.48421		28.16	0.16902		33.26	1.54109		38.27	0.85775
3.13	0.10473		8.24	0.36512		13.14	0.52224		18.14	0.5057		23.26	0.4548		28.17	0.1728		33.27	1.5743		38.28	0.86327
3.14	0.10959		8.25	0.36837		13.15	0.53197		18.15	0.51543		23.27	0.50062		28.18	0.19816		33.28	1.64183		38.29	0.91383
3.15	0.1083		8.26	0.3781		13.16	0.53521		18.16	0.5349		23.28	0.74837		28.19	0.24537		33.29	1.66286		38.3	1.20794
3.16	0.11284		8.27	0.37161		13.17	0.55468		18.17	0.53814		23.29	1.3178		28.2	0.30141		33.3	1.6839		38.31	3.41163
3.17	0.11024		8.28	0.38784		13.18	0.56766		18.18	0.55112		23.3	2.25642		28.21	0.34309		33.31	1.754		38.32	9.00682
3.18	0.11641		8.29	0.39108		13.19	0.56766		18.19	0.55112		23.31	3.4975		28.22	0.3475		33.32	1.77517		38.33	9.69779
3.19	0.11381		8.3	0.40081		13.2	0.58388		18.2	0.57059		23.32	4.87019		28.23	0.30707		33.33	1.84788		38.34	11.0749
3.2	0.11933		8.31	0.45921		13.21	0.59037		18.21	0.58357		23.33	6.16195		28.24	0.24312		33.34	1.88694		38.35	11.7589
3.21	0.11738		8.32	0.53059		13.22	0.61632		18.22	0.59654		23.34	7.20213		28.25	0.21149		33.35	1.89317		38.36	12.0109
3.22	0.12322		8.33	0.76419		13.23	0.63579		18.23	0.5933		23.35	7.92184		28.26	0.29582		33.36	1.94999		38.37	12.261
3.23	0.11965		8.34	1.22489		13.24	0.73312		18.24	0.6225		23.36	8.35968		28.27	0.58846		33.37	1.96812		38.38	12.4701
3.24	0.12517		8.35	1.84781		13.25	0.8337		18.25	0.62574		23.37	8.61649		28.28	1.16391		33.38	2.01594		38.39	12.669
3.25	0.12322		8.36	2.18847		13.26	1.62209		18.26	0.64196		23.38	8.79155		28.29	2.05323		33.39	2.06008		38.4	12.7056
3.26	0.12874		8.37	2.38963		13.27	2.76411		18.27	0.66468		23.39	8.93968		28.3	3.22829		33.4	2.08514		38.41	12.8272
3.27	0.12582		8.38	2.63945		13.28	3.85423		18.28	0.69388		23.4	9.06884		28.31	4.60209		33.41	2.30659		38.42	12.8483
3.28	0.13133		8.39	2.77895		13.29	4.17218		18.29	0.78472		23.41	9.16797		28.32	6.04576		33.42	4.16485		38.43	12.9004
3.29	0.12939		8.4	2.86006		13.3	4.62315		18.3	0.94694		23.42	9.23617		28.33	7.41777		33.43	10.6049		38.44	13.0142
3.3	0.13425		8.41	2.91197		13.31	4.77564		18.31	2.11168		23.43	9.29028		28.34	8.59629		33.44	10.9894		38.45	13.0436
3.31	0.13328		8.42	2.9574		13.32	4.95408		18.32	3.68845		23.44	9.34975		28.35	9.50518		33.45	11.9395		38.46	13.099
3.32	0.13912		8.43	2.99957		13.33	5.07088		18.33	4.98297		23.45	9.41788		28.36	10.1262		33.46	12.3012		38.47	13.1483
3.33	0.13717		8.44	3.0158		13.34	5.14874		18.34	5.34958		23.46	9.47931		28.37	10.4949		33.47	12.5078		38.48	13.0968
3.34	0.14269		8.45	3.01255		13.35	5.25905		18.35	5.82002		23.47	9.51668		28.38	10.6827		33.48	12.5803		38.49	13.098
3.35	0.14009		8.46	3.02877		13.36	5.31096		18.36	6.08931		23.48	9.53007		28.39	10.7724		33.49	12.6708		38.5	13.1865
3.36	0.14593		8.47	3.02228		13.37	5.31745		18.37	6.25477		23.49	9.53917		28.4	10.8343		33.5	12.7768		38.51	13.2862
3.37	0.14334		8.48	3.04175		13.38	5.36287		18.38	6.39752		23.5	9.56424		28.41	10.9112		33.51	12.7654		38.52	13.2847
3.38	0.15047		8.49	3.06122		13.39	5.39856		18.39	6.49485		23.51	9.60308		28.42	11.0147		33.52	12.736		38.53	13.2827
3.39	0.14885		8.5	3.06446		13.4	5.42127		18.4	6.54352		23.52	9.62843		28.43	11.132		33.53	12.6936		38.54	13.2536
3.4	0.15404		8.51	3.05473		13.41	5.46669		18.41	6.61814		23.53	9.61344		28.44	11.2403		33.54	12.6746		38.55	13.2629
3.41	0.1508		8.52	3.03202		13.42	5.48941		18.42	6.6733		23.54	9.56561		28.45	11.3206		33.55	12.7831		38.56	13.3003
3.42	0.15923		8.53	2.98011		13.43	5.49589		18.43	6.73494		23.55	9.53462		28.46	11.3679		33.56	12.738		38.57	13.3569
3.43	0.15566		8.54	2.65567		13.44	5.49589		18.44	6.79009		23.56	9.57412		28.47	11.3921		33.57	12.7063		38.58	13.3605
3.44	0.16215		8.55	1.30924		13.45	5.50238		18.45	6.81281		23.57	9.67447		28.48	11.4125		33.58	12.6455		38.59	13.3282
3.45	0.16086		8.56	0.6993		13.46	5.52509		18.46	6.84201		23.58	9.71472		28.49	11.4466		33.59	12.541		38.6	13.3595
3.46	0.16734		8.57	0.14451		13.47	5.53807		18.47	6.85498		23.59	9.48141		28.5	11.501		33.6	12.6108		38.61	13.3331
3.47	0.16572		8.58	0.07313		13.48	5.54132		18.48	6.88418		23.6	8.76199		28.51	11.5668		33.61	12.6606		38.62	13.3912
3.48	0.17286		8.59	0.04393		13.49	5.49589		18.49	6.91987		23.61	7.46814		28.52	11.6235		33.62	12.5627		38.63	13.4373
3.49	0.19038		8.6	0.04393		13.5	5.45047		18.5	6.95556		23.62	5.71491		28.53	11.6495		33.63	12.6076		38.64	13.4185
3.5	0.22639		8.61	0.04069		13.51	5.17145		18.51	6.97503		23.63	3.80061		28.54	11.6348		33.64	12.5483		38.65	13.299
3.51	0.24229		8.62	0.04069		13.52	4.57449		18.52	6.97503		23.64	2.08999		28.55	11.5895		33.65	12.5127		38.66	13.2518
3.52	0.33735		8.63	0.03095		13.53	1.98546		18.53	6.97503		23.65	0.862		28.56	11.5436		33.66	12.513		38.67	13.2071
3.53	0.48919		8.64	0.04717		13.54	0.29188		18.54	6.99774		23.66	0.20511		28.57	11.535		33.67	12.6014		38.68	12.9162
3.54	0.63421		8.65	0.04069		13.55	0.13291		18.55	7.00747		23.67	0.01242		28.58	11.5892		33.68	12.5268		38.69	10.0223
3.55	0.81168		8.66	0.04393		13.56	0.11344		18.56	7.01071		23.68	0.06857		28.59	11.6988		33.69	12.4917		38.7	4.51646
3.56	0.95444		8.67	0.05691		13.57	0.06153		18.57	6.97503		23.69	0.16916		28.6	11.8103		33.7	12.4182		38.71	3.86879
3.57	0.9911		8.68	0.05691		13.58	0.06802		18.58	6.91014		23.7	0.20399		28.61	11.8268		33.71	12.4384		38.72	3.12011
3.58	1.01348		8.69	0.05691		13.59	0.07127		18.59	6.66356		23.71	0.16819		28.62	11.6283		33.72	12.4305		38.73	2.88994
3.59	1.0323		8.7	0.06015		13.6	0.06478		18.6	5.98873		23.72	0.11454		28.63	11.1057		33.73	12.4221		38.74	2.77957
3.6	1.04236		8.71	0.06015		13.61	0.081		18.61	2.5594		23.73	0.09167		28.64	10.1968		33.74	12.4531		38.75	0.87524
3.61	1.04009		8.72	0.07962		13.62	0.08424		18.62	0.3597		23.74	0.10948		28.65	8.91391		33.75	12.366		38.76	0.89143
3.62	1.04463		8.73	0.07962		13.63	0.08424		18.63	0.17802		23.75	0.14481		28.66	7.34963		33.76	12.282		38.77	0.87197
3.63	1.04106		8.74	0.07637		13.64	0.10371		18.64	0.12286		23.76	0.16969		28.67	5.6602		33.77	12.2523		38.78	0.48372
3.64	1.0456		8.75	0.08935		13.65	0.1102		18.65	0.09366		23.77	0.17458		28.68	4.02859		33.78	12.2628		38.79	0.22208
3.65	1.02224		8.76	0.08935		13.66	0.1102		18.66	0.09042		23.78	0.17018		28.69	2.61976		33.79	12.2731		38.8	0.11372
3.66	0.87884		8.77	0.09908		13.67	0.12318		18.67	0.09691		23.79	0.1725		28.7	1.54229		33.8	12.2383		38.81	0.14765
3.67	0.64881		8.78	0.09908		13.68	0.12966		18.68	0.09042		23.8	0.18715		28.71	0.82823		33.81	12.1585		38.82	0.10784
3.68	0.40321		8.79	0.11206		13.69	0.14264		18.69	0.08068		23.81	0.20617		28.72	0.43642		33.82	12.0284		38.83	0.06877
3.69	0.192		8.8	0.12179		13.7	0.15238		18.7	0.1034		23.82	0.21716		28.73	0.27614		33.83	11.9148		38.84	0.05753
3.7	0.12095		8.81	0.11855		13.71	0.15886		18.71	0.10988		23.83	0.21475		28.74	0.24123		33.84	11.5428		38.85	0.10377
3.71	0.08948		8.82	0.13477		13.72	0.16535		18.72	0.11637		23.84	0.20433		28.75	0.24221		33.85	8.23002		38.86	0.09824
3.72	0.08364		8.83	0.12828		13.73	0.1686		18.73	0.12286		23.85	0.19635		28.76	0.22602		33.86	3.98974		38.87	0.05547
3.73	0.07553		8.84	0.15424		13.74	0.17833		18.74	0.12611		23.86	0.1974		28.77	0.1792		33.87	3.60652		38.88	0.02977
3.74	0.07683		8.85	0.14126		13.75	0.18482		18.75	0.13584		23.87	0.20616		28.78	0.11666		33.88	3.35519		38.89	0.08034
3.75	0.06969		8.86	0.14451		13.76	0.19455		18.76	0.14557		23.88	0.21649		28.79	0.06345		33.89	2.12477		38.9	0.0819
3.76	0.07164		8.87	0.15099		13.77	0.20753		18.77	0.15531		23.89	0.22383		28.8	0.03823		33.9	2.02926		38.91	0.14146
3.77	0.06709		8.88	0.16073		13.78	0.20753		18.78	0.16828		23.9	0.2289		28.81	0.04463		33.91	1.78563		38.92	0.12862
3.78	0.06872		8.89	0.15748		13.79	0.227		18.79	0.18126		23.91	0.23585		28.82	0.0721		33.92	1.74689		38.93	0.1444
3.79	0.06515		8.9	0.17371		13.8	0.23349		18.8	0.18775		23.92	0.24736		28.83	0.1037		33.93	1.56054		38.94	0.20562
3.8	0.06807		8.91	0.17046		13.81	0.23349		18.81	0.19748		23.93	0.26144		28.84	0.12536		33.94	1.36519		38.95	0.17738
3.81	0.06612		8.92	0.18344		13.82	0.24971		18.82	0.20722		23.94	0.27284		28.85	0.13186		33.95	1.13729		38.96	0.15382
3.82	0.07099		8.93	0.18019		13.83	0.2562		18.83	0.20397		23.95	0.27769		28.86	0.12717		33.96	0.31425		38.97	0.22534
3.83	0.06774		8.94	0.18344		13.84	0.25944		18.84	0.22344		23.96	0.27728		28.87	0.12016		33.97	0.26209		38.98	0.22781
3.84	0.07034		8.95	0.19642		13.85	0.26593		18.85	0.22993		23.97	0.2779		28.88	0.11852		33.98	0.04774		38.99	0.25045
3.85	0.06904		8.96	0.2029		13.86	0.28215		18.86	0.24615		23.98	0.28647		28.89	0.12468		33.99	0.05855		39	0.33013
3.86	0.07326		8.97	0.2029		13.87	0.29513		18.87	0.24939		23.99	0.30534		28.9	0.13526		34	0.10692		39.01	0.29967
3.87	0.07164		8.98	0.21264		13.88	0.29837		18.88	0.26562		24	0.32988		28.91	0.144		34.01	0.17622		39.02	0.33712
3.88	0.07488		8.99	0.21588		13.89	0.30486		18.89	0.26237		24.01	0.35096		28.92	0.1459		34.02	0.21325		39.03	0.378
3.89	0.07196		9	0.22237		13.9	0.3146		18.9	0.29481		24.02	0.36066		28.93	0.14012		34.03	0.31046		39.04	0.3439
3.9	0.0765		9.01	0.22237		13.91	0.32108		18.91	0.29481		24.03	0.35756		28.94	0.13014		34.04	0.39397		39.05	0.36333
3.91	0.07488		9.02	0.22886		13.92	0.32757		18.92	0.31104		24.04	0.34786		28.95	0.12152		34.05	0.4425		39.06	0.38121
3.92	0.07975		9.03	0.23859		13.93	0.34055		18.93	0.30455		24.05	0.34139		28.96	0.11868		34.06	0.47801		39.07	0.39705
3.93	0.07845		9.04	0.24508		13.94	0.35677		18.94	0.31753		24.06	0.34502		28.97	0.12275		34.07	0.56612		39.08	0.44716
3.94	0.08267		9.05	0.24508		13.95	0.37299		18.95	0.32401		24.07	0.35795		28.98	0.13155		34.08	0.59816		39.09	0.47159
3.95	0.08039		9.06	0.25157		13.96	0.36651		18.96	0.34348		24.08	0.37274		28.99	0.14135		34.09	0.66184		39.1	0.43116
3.96	0.08526		9.07	0.2613		13.97	0.36651		18.97	0.34672		24.09	0.38151		29	0.14933		34.1	0.72942		39.11	0.53868
3.97	0.08364		9.08	0.25482		13.98	0.38922		18.98	0.3597		24.1	0.38297		29.01	0.15481		34.11	0.82509		39.12	0.48972
3.98	0.08883		9.09	0.26455		13.99	0.38922		18.99	0.35646		24.11	0.38434		29.02	0.15898		34.12	0.78929		39.13	0.53049
3.99	0.08753		9.1	0.27428		14	0.39246		19	0.36295		24.12	0.39589		29.03	0.16322		34.13	0.83665		39.14	0.57091
4	0.09207		9.11	0.26779		14.01	0.39895		19.01	0.37917		24.13	0.42171		29.04	0.16745		34.14	0.92022		39.15	0.59504
4.01	0.09078		9.12	0.28726		14.02	0.41193		19.02	0.40837		24.14	0.45439		29.05	0.16982		34.15	1.01877		39.16	0.60086
4.02	0.09467		9.13	0.28401		14.03	0.4249		19.03	0.40837		24.15	0.4792		29.06	0.168		34.16	1.00261		39.17	0.67846
4.03	0.0924		9.14	0.29699		14.04	0.42815		19.04	0.4181		24.16	0.48574		29.07	0.16146		34.17	1.07471		39.18	0.63599
4.04	0.09727		9.15	0.30348		14.05	0.44437		19.05	0.4181		24.17	0.47775		29.08	0.15294		34.18	1.10928		39.19	0.65383
4.05	0.09564		9.16	0.30024		14.06	0.44113		19.06	0.4473		24.18	0.47148		29.09	0.14806		34.19	1.14299		39.2	0.69984
4.06	0.09954		9.17	0.3197		14.07	0.45086		19.07	0.44406		24.19	0.4814		29.1	0.15273		34.2	1.17605		39.21	0.69524
4.07	0.09921		9.18	0.31646		14.08	0.46384		19.08	0.45703		24.2	0.50422		29.11	0.16969		34.21	1.24271		39.22	0.76264
4.08	0.10408		9.19	0.30997		14.09	0.46708		19.09	0.45703		24.21	0.51754		29.12	0.1962		34.22	1.24146		39.23	0.73214
4.09	0.10213		9.2	0.32944		14.1	0.47681		19.1	0.4765		24.22	0.50126		29.13	0.22466		34.23	1.29155		39.24	0.76019
4.1	0.10732		9.21	0.33268		14.11	0.49304		19.11	0.48299		24.23	0.47253		29.14	0.24623		34.24	1.34215		39.25	0.77702
4.11	0.10505		9.22	0.33593		14.12	0.49628		19.12	0.49272		24.24	0.50936		29.15	0.25586		34.25	1.36848		39.26	0.8455
4.12	0.10992		9.23	0.33593		14.13	0.49953		19.13	0.49597		24.25	0.7391		29.16	0.25596		34.26	1.39137		39.27	0.84393
4.13	0.10895		9.24	0.3489		14.14	0.51575		19.14	0.51219		24.26	1.28718		29.17	0.25602		34.27	1.43273		39.28	0.85036
4.14	0.11446		9.25	0.35215		14.15	0.52873		19.15	0.52841		24.27	2.20895		29.18	0.26774		34.28	1.51877		39.29	0.93663
4.15	0.11089		9.26	0.36837		14.16	0.53846		19.16	0.53166		24.28	3.44391		29.19	0.29744		34.29	1.50159		39.3	1.24244
4.16	0.11608		9.27	0.36837		14.17	0.54495		19.17	0.54139		24.29	4.82308		29.2	0.33989		34.3	1.52914		39.31	3.95552
4.17	0.11543		9.28	0.37486		14.18	0.55468		19.18	0.54788		24.3	6.13092		29.21	0.37766		34.31	1.62063		39.32	9.26042
4.18	0.11933		9.29	0.37486		14.19	0.5709		19.19	0.56086		24.31	7.19023		29.22	0.38819		34.32	1.67035		39.33	10.0166
4.19	0.11738		9.3	0.39432		14.2	0.58064		19.2	0.58032		24.32	7.92462		29.23	0.35723		34.33	1.6892		39.34	11.1997
4.2	0.12257		9.31	0.45597		14.21	0.58388		19.21	0.58681		24.33	8.36728		29.24	0.29375		34.34	1.71794		39.35	11.8319
4.21	0.12063		9.32	0.52734		14.22	0.61308		19.22	0.60303		24.34	8.61804		29.25	0.23961		34.35	1.77088		39.36	12.0409
4.22	0.12419		9.33	0.83881		14.23	0.62606		19.23	0.61277		24.35	8.78013		29.26	0.26831		34.36	1.78947		39.37	12.3315
4.23	0.1229		9.34	1.27356		14.24	0.73637		19.24	0.61277		24.36	8.91532		29.27	0.47069		34.37	1.83855		39.38	12.4972
4.24	0.12776		9.35	1.93217		14.25	0.8921		19.25	0.63223		24.37	9.03757		29.28	0.93071		34.38	1.876		39.39	12.7346
4.25	0.12614		9.36	2.21119		14.26	1.76484		19.26	0.6517		24.38	9.13722		29.29	1.69845		34.39	1.88483		39.4	12.7467
4.26	0.13231		9.37	2.39612		14.27	2.98149		19.27	0.66792		24.39	9.20946		29.3	2.76975		34.4	1.89436		39.41	12.8289
4.27	0.12971		9.38	2.65567		14.28	3.92885		19.28	0.69712		24.4	9.26506		29.31	4.07984		34.41	1.98458		39.42	12.8443
4.28	0.1349		9.39	2.77571		14.29	4.24356		19.29	0.81716		24.41	9.32035		29.32	5.51408		34.42	2.04231		39.43	12.892
4.29	0.13295		9.4	2.86331		14.3	4.6556		19.3	1.11565		24.42	9.38156		29.33	6.93311		34.43	2.0926		39.44	12.9796
4.3	0.13717		9.41	2.91522		14.31	4.84053		19.31	2.35501		24.43	9.44068		29.34	8.20479		34.44	3.01516		39.45	13.0605
4.31	0.13587		9.42	2.95415		14.32	4.98328		19.32	4.14267		24.44	9.48657		29.35	9.23331		34.45	9.08168		39.46	13.0901
4.32	0.14074		9.43	2.97686		14.33	5.09034		19.33	5.03163		24.45	9.5191		29.36	9.97691		34.46	10.5698		39.47	13.1167
4.33	0.13977		9.44	3.00606		14.34	5.18443		19.34	5.45989		24.46	9.5509		29.37	10.4499		34.47	11.8104		39.48	13.0809
4.34	0.14463		9.45	3.00282		14.35	5.26879		19.35	5.87193		24.47	9.59328		29.38	10.7099		34.48	12.2153		39.49	13.1373
4.35	0.14139		9.46	2.99633		14.36	5.29799		19.36	6.10553		24.48	9.63989		29.39	10.8354		34.49	12.5087		39.5	13.222
4.36	0.1482		9.47	3.0158		14.37	5.33043		19.37	6.29695		24.49	9.66679		29.4	10.9016		34.5	12.6021		39.51	13.2953
4.37	0.14723		9.48	3.04175		14.38	5.34665		19.38	6.42023		24.5	9.65426		29.41	10.9623		34.51	12.6948		39.52	13.2667
4.38	0.1521		9.49	3.05148		14.39	5.38883		19.39	6.50459		24.51	9.61346		29.42	11.0418		34.52	12.6775		39.53	13.2206
4.39	0.1508		9.5	3.04824		14.4	5.44074		19.4	6.56299		24.52	9.58987		29.43	11.1378		34.53	12.7081		39.54	13.2216
4.4	0.15566		9.51	3.04175		14.41	5.46345		19.41	6.61814		24.53	9.62802		29.44	11.2327		34.54	12.6868		39.55	13.2652
4.41	0.15534		9.52	3.0158		14.42	5.47643		19.42	6.68627		24.54	9.71276		29.45	11.3075		34.55	12.7423		39.56	13.2943
4.42	0.15988		9.53	2.94766		14.43	5.48941		19.43	6.74467		24.55	9.72871		29.46	11.3527		34.56	12.7178		39.57	13.3575
4.43	0.15956		9.54	2.42856		14.44	5.49265		19.44	6.79658		24.56	9.47846		29.47	11.3732		34.57	12.6841		39.58	13.4072
4.44	0.16507		9.55	1.18596		14.45	5.50238		19.45	6.81929		24.57	8.76632		29.48	11.3849		34.58	12.6524		39.59	13.2937
4.45	0.16378		9.56	0.60197		14.46	5.53158		19.46	6.83227		24.58	7.5092		29.49	11.4066		34.59	12.6238		39.6	13.3054
4.46	0.16897		9.57	0.08935		14.47	5.53158		19.47	6.85174		24.59	5.80968		29.5	11.4495		34.6	12.6533		39.61	13.4137
4.47	0.17059		9.58	0.05042		14.48	5.52834		19.48	6.88743		24.6	3.94137		29.51	11.5115		34.61	12.666		39.62	13.3985
4.48	0.17643		9.59	0.03095		14.49	5.48292		19.49	6.91987		24.61	2.24607		29.52	11.577		34.62	12.693		39.63	13.4461
4.49	0.20336		9.6	0.02446		14.5	5.42776		19.5	6.94583		24.62	0.99498		29.53	11.6241		34.63	12.6536		39.64	13.4311
4.5	0.23158		9.61	0.02122		14.51	5.13901		19.51	6.97178		24.63	0.28799		29.54	11.6363		34.64	12.5606		39.65	13.3405
4.51	0.24813		9.62	0.02122		14.52	4.43822		19.52	6.97178		24.64	0.04129		29.55	11.6133		34.65	12.5691		39.66	13.2645
4.52	0.35779		9.63	0.02122		14.53	1.77133		19.53	6.96529		24.65	0.06059		29.56	11.5741		34.66	12.5942		39.67	13.1823
4.53	0.51774		9.64	0.02446		14.54	0.22375		19.54	7.00422		24.66	0.14976		29.57	11.5519		34.67	12.5964		39.68	12.8347
4.54	0.68547		9.65	0.02771		14.55	0.10695		19.55	6.99774		24.67	0.19223		29.58	11.5778		34.68	12.5392		39.69	9.22178
4.55	0.84121		9.66	0.0342		14.56	0.05504		19.56	7.01071		24.68	0.16889		29.59	11.6608		34.69	12.5655		39.7	4.37304
4.56	0.94308		9.67	0.0342		14.57	0.0518		19.57	6.97178		24.69	0.12017		29.6	11.7709		34.7	12.4192		39.71	3.77162
4.57	0.99921		9.68	0.03744		14.58	0.05504		19.58	6.88743		24.7	0.09059		29.61	11.8337		34.71	12.4022		39.72	3.08615
4.58	1.02095		9.69	0.04069		14.59	0.04531		19.59	6.60516		24.71	0.09445		29.62	11.7414		34.72	12.4434		39.73	2.90619
4.59	1.03295		9.7	0.04393		14.6	0.0518		19.6	5.58318		24.72	0.11677		29.63	11.3797		34.73	12.5125		39.74	2.81227
4.6	1.04106		9.71	0.05691		14.61	0.06478		19.61	1.90404		24.73	0.13597		29.64	10.6627		34.74	12.5099		39.75	0.8463
4.61	1.03879		9.72	0.05691		14.62	0.06153		19.62	0.28508		24.74	0.14358		29.65	9.56421		34.75	12.3505		39.76	0.92378
4.62	1.04106		9.73	0.06015		14.63	0.06478		19.63	0.13908		24.75	0.14612		29.66	8.13572		34.76	12.3318		39.77	0.89006
4.63	1.03944		9.74	0.06988		14.64	0.08749		19.64	0.08068		24.76	0.15265		29.67	6.50117		34.77	12.3546		39.78	0.37308
4.64	1.04171		9.75	0.06988		14.65	0.08424		19.65	0.04175		24.77	0.16295		29.68	4.83061		34.78	12.3558		39.79	0.19132
4.65	1.00667		9.76	0.06988		14.66	0.10046		19.66	0.04824		24.78	0.16776		29.69	3.29949		34.79	12.3535		39.8	0.11839
4.66	0.86067		9.77	0.08611		14.67	0.10046		19.67	0.03526		24.79	0.15956		29.7	2.04668		34.8	12.3235		39.81	0.08689
4.67	0.56803		9.78	0.09584		14.68	0.1102		19.68	0.04824		24.8	0.14284		29.71	1.14453		34.81	12.2676		39.82	0.11312
4.68	0.32664		9.79	0.09908		14.69	0.11669		19.69	0.03851		24.81	0.13348		29.72	0.58984		34.82	12.1496		39.83	0.09137
4.69	0.15404		9.8	0.0926		14.7	0.12966		19.7	0.06122		24.82	0.14731		29.73	0.31698		34.83	12.1067		39.84	0.06446
4.7	0.10408		9.81	0.11206		14.71	0.13615		19.71	0.05473		24.83	0.18706		29.74	0.22689		34.84	12.1373		39.85	0.06876
4.71	0.07391		9.82	0.11855		14.72	0.14264		19.72	0.07095		24.84	0.23854		29.75	0.22058		34.85	12.042		39.86	0.12249
4.72	0.06839		9.83	0.10882		14.73	0.14913		19.73	0.07744		24.85	0.27908		29.76	0.2256		34.86	11.8028		39.87	0.09359
4.73	0.06158		9.84	0.11206		14.74	0.16211		19.74	0.09691		24.86	0.29199		29.77	0.20792		34.87	10.0253		39.88	0.04343
4.74	0.06158		9.85	0.13153		14.75	0.17184		19.75	0.09366		24.87	0.27642		29.78	0.16787		34.88	4.49354		39.89	0.10705
4.75	0.05639		9.86	0.12828		14.76	0.17184		19.76	0.10664		24.88	0.2464		29.79	0.1252		34.89	3.70971		39.9	0.0882
4.76	0.05768		9.87	0.13802		14.77	0.18806		19.77	0.10988		24.89	0.22072		29.8	0.1013		34.9	3.44555		39.91	0.1321
4.77	0.05152		9.88	0.13802		14.78	0.1978		19.78	0.13584		24.9	0.21163		29.81	0.10628		34.91	2.74006		39.92	0.1623
4.78	0.05606		9.89	0.14126		14.79	0.19455		19.79	0.14233		24.91	0.21958		29.82	0.13513		34.92	2.02027		39.93	0.21316
4.79	0.05347		9.9	0.14126		14.8	0.23349		19.8	0.14882		24.92	0.23618		29.83	0.1724		34.93	2.00414		39.94	0.19502
4.8	0.05704		9.91	0.15099		14.81	0.22051		19.81	0.14882		24.93	0.25184		29.84	0.20131		34.94	1.75288		39.95	0.16634
4.81	0.05347		9.92	0.17371		14.82	0.23673		19.82	0.18451		24.94	0.26208		29.85	0.21191		34.95	1.5745
4.82	0.05801		9.93	0.16722		14.83	0.23673		19.83	0.16828		24.95	0.26891		29.86	0.2045		34.96	1.37955
4.83	0.05476		9.94	0.16073		14.84	0.24971		19.84	0.18126		24.96	0.27721		29.87	0.1875		34.97	1.19419
4.84	0.05866		9.95	0.17695		14.85	0.2562		19.85	0.19748		24.97	0.28983		29.88	0.1717		34.98	0.83492
4.85	0.05639		9.96	0.18344		14.86	0.2562		19.86	0.19424		24.98	0.30486		29.89	0.16458		34.99	0.19395
4.86	0.0606					14.87	0.27242		19.87	0.21046		24.99	0.31692		29.9	0.16733		35	0.07002
4.87	0.05866					14.88	0.28215		19.88	0.21695		25	0.32122		29.91	0.17578		35.01	-0.0145
4.88	0.0619					14.89	0.2854		19.89	0.22668		25.01	0.31741		29.92	0.18396		35.02	0.07478
4.89	0.06028					14.9	0.29188		19.9	0.24615		25.02	0.31031		29.93	0.18792		35.03	0.08561
4.9	0.0645					14.91	0.30486		19.91	0.24615		25.03	0.30692		29.94	0.18775		35.04	0.19411
4.91	0.06255					14.92	0.32757		19.92	0.26237					29.95	0.1869		35.05	0.25776
4.92	0.06742					14.93	0.32433		19.93	0.27535					29.96	0.18965		35.06	0.29395
4.93	0.06742					14.94	0.32433		19.94	0.28508					29.97	0.19837		35.07	0.37892
4.94	0.07034								19.95	0.28833					29.98	0.21228		35.08	0.45588
4.95	0.06872								19.96	0.30779					29.99	0.22801		35.09	0.48152
									19.97	0.29806					30	0.2416		35.1	0.55792
									19.98	0.32077					30.01	0.25029		35.11	0.62231
									19.99	0.32726					30.02	0.2533		35.12	0.67988
									20	0.33699					30.03	0.25113		35.13	0.75993
									20.01	0.34997					30.04	0.24433

## Sheet: Fig. 4b
1 N			5 N			10 N			15 N			20 N				25 N		30 N			35 N
Time (s)	Short-circuit current (nA)		Time (s)	Short-circuit current (nA)		Time (s)	Short-circuit current (nA)		Time (s)	Short-circuit current (nA)		Time (s)	Short-circuit current (nA)		Time (s)	Short-circuit current (nA)		Time (s)	Short-circuit current (nA)		Time (s)	Short-circuit current (nA)
0.01	0.1164		11.948	0.17526		23.804	2.462		35.689	1.813		47.312	1.164		58.963	0.515		71.338	0.84		83.958	1.164
0.02	0.01907		11.949	0.09545		23.805	1.164		35.69	-0.783		47.313	0.515		58.964	0.84		71.339	2.137		83.959	0.515
0.03	0.1164		11.95	0.14866		23.806	2.137		35.691	0.515		47.314	0.515		58.965	1.164		71.34	1.164		83.96	0.515
0.04	-0.04582		11.951	0.17526		23.807	-0.458		35.692	0.84		47.315	0.84		58.966	0.515		71.341	1.164		83.961	0.84
0.05	0.24618		11.952	0.20186		23.808	0.84		35.693	0.515		47.316	1.813		58.967	1.164		71.342	0.84		83.962	0.515
0.06	-0.14315		11.953	0.14866		23.809	0.84		35.694	0.84		47.317	0.515		58.968	2.786		71.343	0.84		83.963	0.84
0.07	0.24618		11.954	0.12205		23.81	1.813		35.695	0.191		47.318	1.488		58.969	0.515		71.344	0.84		83.964	1.164
0.08	-0.04582		11.955	0.17526		23.811	1.164		35.696	-0.134		47.319	0.191		58.97	1.488		71.345	1.488		83.965	0.84
0.09	0.27862		11.956	0.01564		23.812	0.515		35.697	0.515		47.32	1.164		58.971	1.164		71.346	1.488		83.966	0.84
0.1	0.01907		11.957	0.20186		23.813	0.84		35.698	0.84		47.321	0.191		58.972	1.164		71.347	3.111		83.967	0.191
0.11	0.18129		11.958	0.14866		23.814	1.164		35.699	0.84		47.322	0.515		58.973	1.164		71.348	1.488		83.968	0.515
0.12	0.01907		11.959	0.17526		23.815	1.164		35.7	0.84		47.323	0.191		58.974	1.813		71.349	1.813		83.969	-0.783
0.13	0.18129		11.96	0.12205		23.816	1.488		35.701	2.462		47.324	1.164		58.975	1.488		71.35	1.164		83.97	0.84
0.14	-0.01338		11.961	0.22847		23.817	1.164		35.702	1.164		47.325	0.84		58.976	1.164		71.351	1.164		83.971	0.515
0.15	0.14884		11.962	0.14866		23.818	2.462		35.703	1.164		47.326	0.84		58.977	0.515		71.352	0.515		83.972	-0.134
0.16	-0.04582		11.963	0.09545		23.819	1.164		35.704	-0.134		47.327	0.84		58.978	0.515		71.353	1.488		83.973	1.488
0.17	0.14884		11.964	0.12205		23.82	0.84		35.705	0.191		47.328	3.111		58.979	-0.783		71.354	0.191		83.974	1.488
0.18	0.01907		11.965	0.17526		23.821	0.84		35.706	0.515		47.329	1.164		58.98	1.488		71.355	1.164		83.975	0.84
0.19	0.18129		11.966	0.01564		23.822	0.84		35.707	0.515		47.33	1.488		58.981	0.84		71.356	0.191		83.976	0.84
0.2	-0.07826		11.967	0.17526		23.823	0.515		35.708	0.84		47.331	0.191		58.982	1.164		71.357	0.84		83.977	0.84
0.21	0.08396		11.968	0.20186		23.824	0.84		35.709	0.515		47.332	1.164		58.983	1.488		71.358	0.191		83.978	0.515
0.22	-0.04582		11.969	0.17526		23.825	0.515		35.71	0.191		47.333	0.515		58.984	1.813		71.359	0.84		83.979	-0.134
0.23	0.18129		11.97	0.14866		23.826	-0.458		35.711	0.191		47.334	0.84		58.985	0.84		71.36	0.515		83.98	0.515
0.24	-0.07826		11.971	0.33488		23.827	0.84		35.712	1.488		47.335	1.164		58.986	2.462		71.361	1.488		83.981	0.84
0.25	0.01907		11.972	0.14866		23.828	0.515		35.713	0.191		47.336	0.515		58.987	0.84		71.362	1.488		83.982	1.164
0.26	-0.04582		11.973	0.22847		23.829	2.462		35.714	1.488		47.337	0.515		58.988	1.488		71.363	0.84		83.983	3.111
0.27	0.18129		11.974	0.20186		23.83	1.164		35.715	-0.134		47.338	0.84		58.989	1.164		71.364	1.164		83.984	0.84
0.28	-0.04582		11.975	0.22847		23.831	0.84		35.716	-0.134		47.339	1.164		58.99	2.137		71.365	0.84		83.985	1.164
0.29	0.14884		11.976	0.12205		23.832	1.164		35.717	-0.134		47.34	1.813		58.991	1.164		71.366	0.84		83.986	1.164
0.3	-0.04582		11.977	0.14866		23.833	1.488		35.718	0.191		47.341	0.84		58.992	2.137		71.367	0.84		83.987	0.84
0.31	0.14884		11.978	0.09545		23.834	0.84		35.719	-3.054		47.342	3.111		58.993	1.164		71.368	0.515		83.988	0.515
0.32	0.01907		11.979	0.14866		23.835	1.164		35.72	-4.676		47.343	0.515		58.994	0.84		71.369	0.84		83.989	1.488
0.33	0.21373		11.98	0.09545		23.836	1.164		35.721	-7.596		47.344	1.164		58.995	0.515		71.37	1.488		83.99	0.515
0.34	-0.20804		11.981	0.17526		23.837	-0.783		35.722	-12.138		47.345	0.84		58.996	2.137		71.371	1.488		83.991	0.515
0.35	0.24618		11.982	0.14866		23.838	1.164		35.723	-17.653		47.346	0.515		58.997	1.164		71.372	2.462		83.992	1.813
0.36	-0.14315		11.983	0.17526		23.839	0.191		35.724	-25.116		47.347	0.515		58.998	1.488		71.373	0.84		83.993	1.164
0.37	0.24618		11.984	0.06884		23.84	2.137		35.725	-37.444		47.348	0.84		58.999	0.515		71.374	0.84		83.994	1.488
0.38	0.05151		11.985	0.06884		23.841	0.84		35.726	-62.102		47.349	1.164		59	0.84		71.375	1.164		83.995	1.164
0.39	0.14884		11.986	0.14866		23.842	1.164		35.727	-115.634		47.35	0.515		59.001	-0.458		71.376	0.191		83.996	0.84
0.4	-0.01338		11.987	0.17526		23.843	0.515		35.728	-271.69		47.351	0.84		59.002	0.515		71.377	0.515		83.997	0.191
0.41	0.21373		11.988	0.12205		23.844	1.164		35.729	-435.856		47.352	-0.134		59.003	0.191		71.378	2.137		83.998	0.84
0.42	-0.01338		11.989	0.12205		23.845	0.84		35.73	-339.497		47.353	1.813		59.004	1.164		71.379	1.164		83.999	0.515
0.43	-0.53248		11.99	0.14866		23.846	0.515		35.731	-263.579		47.354	0.84		59.005	1.488		71.38	0.84		84	0.84
0.44	-5.52885		11.991	0.06884		23.847	0.191		35.732	-201.286		47.355	0.84		59.006	1.164		71.381	0.515		84.001	0.191
0.45	-42.8069		11.992	0.12205		23.848	0.515		35.733	-144.834		47.356	0.191		59.007	1.488		71.382	0.515		84.002	0.84
0.46	-7.86481		11.993	0.20186		23.849	1.488		35.734	-98.763		47.357	0.515		59.008	1.813		71.383	0.191		84.003	0.515
0.47	-2.34934		11.994	0.22847		23.85	0.84		35.735	-65.671		47.358	0.84		59.009	0.84		71.384	0.84		84.004	1.488
0.48	-1.5058		11.995	0.17526		23.851	1.164		35.736	-42.96		47.359	0.84		59.01	1.164		71.385	0.515		84.005	1.164
0.49	-0.75959		11.996	0.17526		23.852	1.164		35.737	-29.009		47.36	1.488		59.011	0.515		71.386	1.813		84.006	1.164
0.5	-0.56492		11.997	0.14866		23.853	0.84		35.738	-17.005		47.361	0.84		59.012	0.515		71.387	1.164		84.007	1.164
0.51	4.98299		11.998	0.09545		23.854	1.813		35.739	-11.165		47.362	1.164		59.013	1.164		71.388	1.813		84.008	2.462
0.52	44.889		11.999	0.06884		23.855	2.137		35.74	-13.111		47.363	2.137		59.014	1.488		71.389	0.84		84.009	1.164
0.53	8.90871		12	0.12205		23.856	0.515		35.741	-16.68		47.364	1.488		59.015	0.191		71.39	0.84		84.01	1.813
0.54	1.12216		12.001	0.04224		23.857	0.84		35.742	-21.871		47.365	0.515		59.016	1.488		71.391	1.488		84.011	1.813
0.55	0.6355		12.002	0.01564		23.858	0.84		35.743	-24.467		47.366	0.191		59.017	0.84		71.392	1.164		84.012	0.84
0.56	0.21373		12.003	0.09545		23.859	0.515		35.744	-27.387		47.367	2.137		59.018	1.813		71.393	0.84		84.013	1.488
0.57	0.37595		12.004	0.01564		23.86	0.84		35.745	-25.764		47.368	-0.458		59.019	1.164		71.394	0.84		84.014	1.488
0.58	0.1164		12.005	0.06884		23.861	0.191		35.746	-24.142		47.369	1.164		59.02	1.488		71.395	1.164		84.015	0.515
0.59	0.24618		12.006	0.14866		23.862	-0.134		35.747	-22.52		47.37	0.515		59.021	0.515		71.396	2.137		84.016	0.515
0.6	-0.01338		12.007	0.12205		23.863	0.515		35.748	-21.871		47.371	0.84		59.022	1.488		71.397	0.515		84.017	1.164
0.61	0.18129		12.008	0.14866		23.864	1.488		35.749	-17.978		47.372	1.164		59.023	1.164		71.398	0.84		84.018	1.488
0.62	0.01907		12.009	0.14866		23.865	1.164		35.75	-16.031		47.373	0.84		59.024	1.164		71.399	1.813		84.019	0.84
0.63	0.21373		12.01	0.12205		23.866	1.164		35.751	-12.462		47.374	1.164		59.025	0.84		71.4	-0.134		84.02	1.164
0.64	-0.07826		12.011	0.22847		23.867	-0.458		35.752	-11.814		47.375	1.164		59.026	0.84		71.401	1.488		84.021	2.462
0.65	0.21373		12.012	0.14866		23.868	1.488		35.753	-9.867		47.376	0.515		59.027	2.462		71.402	0.84		84.022	-0.134
0.66	-0.01338		12.013	0.12205		23.869	0.515		35.754	-8.894		47.377	1.164		59.028	2.137		71.403	1.164		84.023	0.191
0.67	0.14884		12.014	0.14866		23.87	0.84		35.755	-9.218		47.378	0.515		59.029	-0.458		71.404	1.164		84.024	0.515
0.68	0.14884		12.015	0.14866		23.871	0.515		35.756	-6.947		47.379	1.164		59.03	1.164		71.405	1.164		84.025	-0.783
0.69	0.24618		12.016	0.09545		23.872	-0.134		35.757	-7.92		47.38	0.84		59.031	1.164		71.406	0.515		84.026	0.84
0.7	0.01907		12.017	0.17526		23.873	-0.783		35.758	-7.271		47.381	1.813		59.032	1.164		71.407	1.488		84.027	-0.134
0.71	0.14884		12.018	0.14866		23.874	0.191		35.759	-6.298		47.382	1.488		59.033	1.164		71.408	0.515		84.028	1.164
0.72	-0.01338		12.019	0.09545		23.875	1.813		35.76	-5.974		47.383	0.84		59.034	0.515		71.409	0.84		84.029	2.137
0.73	0.18129		12.02	0.06884		23.876	1.488		35.761	-5.649		47.384	1.164		59.035	0.515		71.41	0.191		84.03	1.813
0.74	-0.07826		12.021	0.14866		23.877	0.515		35.762	-5.325		47.385	0.515		59.036	0.84		71.411	0.84		84.031	0.84
0.75	0.1164		12.022	0.22847		23.878	0.84		35.763	-5.974		47.386	-0.134		59.037	0.84		71.412	1.164		84.032	0.84
0.76	-0.04582		12.023	0.12205		23.879	1.488		35.764	-5.325		47.387	0.515		59.038	0.515		71.413	1.164		84.033	-0.783
0.77	0.21373		12.024	0.14866		23.88	1.164		35.765	-5.974		47.388	0.515		59.039	-0.134		71.414	0.515		84.034	1.164
0.78	0.05151		12.025	0.14866		23.881	0.515		35.766	-5		47.389	-0.458		59.04	2.462		71.415	0.84		84.035	-0.134
0.79	0.14884		12.026	0.04224		23.882	0.515		35.767	-3.378		47.39	1.164		59.041	1.164		71.416	0.515		84.036	1.164
0.8	-0.07826		12.027	0.01564		23.883	-0.134		35.768	-4.351		47.391	1.164		59.042	1.164		71.417	0.84		84.037	0.84
0.81	0.14884		12.028	0.09545		23.884	1.164		35.769	-4.676		47.392	1.488		59.043	1.164		71.418	1.488		84.038	0.84
0.82	-0.07826		12.029	0.04224		23.885	1.164		35.77	-5		47.393	0.515		59.044	0.84		71.419	0.84		84.039	1.164
0.83	0.14884		12.03	0.09545		23.886	1.164		35.771	-4.351		47.394	1.164		59.045	1.164		71.42	1.164		84.04	0.84
0.84	-0.01338		12.031	0.14866		23.887	0.515		35.772	-5.974		47.395	1.813		59.046	1.164		71.421	0.515		84.041	1.488
0.85	0.21373		12.032	0.12205		23.888	0.191		35.773	-3.703		47.396	1.488		59.047	1.164		71.422	-0.783		84.042	1.164
0.86	0.05151		12.033	0.09545		23.889	0.515		35.774	-2.729		47.397	0.84		59.048	1.164		71.423	0.84		84.043	0.515
0.87	0.21373		12.034	0.14866		23.89	1.164		35.775	-4.676		47.398	0.84		59.049	1.164		71.424	0.515		84.044	0.84
0.88	0.01907		12.035	0.17526		23.891	0.515		35.776	-4.027		47.399	0.84		59.05	1.813		71.425	-1.107		84.045	1.488
0.89	0.08396		12.036	0.12205		23.892	0.84		35.777	-4.027		47.4	-0.134		59.051	-0.134		71.426	1.488		84.046	1.164
0.9	-0.04582		12.037	0.09545		23.893	0.84		35.778	-2.729		47.401	0.84		59.052	1.164		71.427	0.515		84.047	1.488
0.91	0.21373		12.038	0.12205		23.894	-0.134		35.779	-2.405		47.402	0.191		59.053	1.488		71.428	1.164		84.048	0.84
0.92	-0.07826		12.039	0.12205		23.895	1.813		35.78	-1.756		47.403	1.164		59.054	-0.134		71.429	1.488		84.049	1.164
0.93	0.21373		12.04	0.09545		23.896	1.164		35.781	-3.378		47.404	1.164		59.055	0.84		71.43	1.813		84.05	-0.134
0.94	-0.04582		12.041	0.04224		23.897	1.813		35.782	-3.378		47.405	1.164		59.056	0.515		71.431	0.515		84.051	0.515
0.95	0.18129		12.042	0.04224		23.898	0.84		35.783	-4.027		47.406	0.84		59.057	0.515		71.432	0.84		84.052	1.488
0.96	0.01907		12.043	0.04224		23.899	0.84		35.784	-2.729		47.407	0.515		59.058	0.84		71.433	-1.107		84.053	0.84
0.97	0.1164		12.044	0.04224		23.9	0.84		35.785	-2.729		47.408	0.515		59.059	0.84		71.434	0.191		84.054	1.164
0.98	-0.01338		12.045	-0.03757		23.901	1.164		35.786	-2.729		47.409	0.84		59.06	0.515		71.435	0.191		84.055	0.84
0.99	0.1164		12.046	0.04224		23.902	0.515		35.787	-4.027		47.41	1.813		59.061	0.84		71.436	0.191		84.056	0.84
1	-0.07826		12.047	0.04224		23.903	0.84		35.788	-2.08		47.411	-0.458		59.062	1.813		71.437	1.488		84.057	1.164
1.01	0.1164		12.048	0.09545		23.904	1.164		35.789	-2.729		47.412	-0.134		59.063	1.488		71.438	1.813		84.058	0.515
1.02	-0.01338		12.049	0.04224		23.905	-0.134		35.79	-3.054		47.413	1.488		59.064	1.488		71.439	0.84		84.059	0.191
1.03	0.14884		12.05	0.09545		23.906	1.488		35.791	-4.027		47.414	0.191		59.065	2.137		71.44	1.164		84.06	0.515
1.04	0.05151		12.051	0.04224		23.907	1.164		35.792	-3.703		47.415	0.515		59.066	1.813		71.441	1.488		84.061	1.164
1.05	0.14884		12.052	0.17526		23.908	1.164		35.793	-2.729		47.416	0.84		59.067	0.84		71.442	0.84		84.062	0.515
1.06	0.01907		12.053	0.14866		23.909	-0.458		35.794	-2.405		47.417	0.515		59.068	1.164		71.443	0.84		84.063	0.191
1.07	0.18129		12.054	0.04224		23.91	1.164		35.795	-3.703		47.418	0.84		59.069	1.488		71.444	0.515		84.064	2.137
1.08	-0.01338		12.055	0.14866		23.911	0.84		35.796	-2.729		47.419	0.515		59.07	0.191		71.445	1.164		84.065	0.84
1.09	-0.01338		12.056	0.12205		23.912	1.813		35.797	-2.08		47.42	0.515		59.071	0.515		71.446	2.462		84.066	0.191
1.1	0.05151		12.057	0.06884		23.913	0.84		35.798	-2.08		47.421	0.191		59.072	0.515		71.447	0.515		84.067	0.191
1.11	0.18129		12.058	0.04224		23.914	1.488		35.799	-1.432		47.422	2.137		59.073	1.164		71.448	1.164		84.068	0.191
1.12	0.05151		12.059	0.04224		23.915	0.84		35.8	-1.107		47.423	1.164		59.074	1.164		71.449	1.488		84.069	0.84
1.13	0.05151		12.06	0.12205		23.916	0.191		35.801	-1.432		47.424	2.137		59.075	-0.134		71.45	-0.134		84.07	0.191
1.14	-0.04582		12.061	0.01564		23.917	-0.134		35.802	-1.756		47.425	0.191		59.076	-0.458		71.451	1.488		84.071	-0.134
1.15	0.01907		12.062	0.01564		23.918	0.84		35.803	-2.405		47.426	0.84		59.077	0.515		71.452	0.191		84.072	-1.756
1.16	-0.04582		12.063	0.09545		23.919	-0.134		35.804	-1.432		47.427	1.164		59.078	0.84		71.453	1.164		84.073	0.515
1.17	0.24618		12.064	0.04224		23.92	1.488		35.805	-2.08		47.428	0.191		59.079	1.813		71.454	0.84		84.074	0.191
1.18	0.01907		12.065	0.01564		23.921	0.515		35.806	-2.729		47.429	0.515		59.08	1.488		71.455	0.191		84.075	-0.134
1.19	0.14884		12.066	0.04224		23.922	1.164		35.807	-2.08		47.43	0.191		59.081	1.164		71.456	1.164		84.076	-0.134
1.2	0.01907		12.067	0.01564		23.923	1.488		35.808	-1.756		47.431	1.164		59.082	0.84		71.457	1.164		84.077	0.191
1.21	0.18129		12.068	-0.01097		23.924	0.84		35.809	-2.08		47.432	1.164		59.083	0.515		71.458	0.191		84.078	-1.432
1.22	-0.07826		12.069	0.09545		23.925	1.164		35.81	-1.432		47.433	0.84		59.084	1.164		71.459	0.84		84.079	-3.703
1.23	0.05151		12.07	0.04224		23.926	0.515		35.811	-2.08		47.434	1.164		59.085	1.164		71.46	0.191		84.08	-8.569
1.24	-0.11071		12.071	0.04224		23.927	0.84		35.812	-1.432		47.435	0.515		59.086	1.813		71.461	1.164		84.081	-13.76
1.25	0.14884		12.072	0.06884		23.928	-0.134		35.813	-1.756		47.436	1.164		59.087	0.84		71.462	0.515		84.082	-29.333
1.26	-0.01338		12.073	0.01564		23.929	0.191		35.814	-1.432		47.437	1.164		59.088	1.164		71.463	0.84		84.083	-51.395
1.27	0.08396		12.074	0.06884		23.93	0.515		35.815	-1.107		47.438	1.164		59.089	0.515		71.464	1.488		84.084	-100.71
1.28	-0.07826		12.075	-0.01097		23.931	1.488		35.816	-1.432		47.439	-0.458		59.09	-1.107		71.465	1.164		84.085	-208.099
1.29	0.18129		12.076	0.09545		23.932	0.84		35.817	-1.432		47.44	0.515		59.091	0.515		71.466	1.164		84.086	-534.81
1.3	0.08396		12.077	0.06884		23.933	1.164		35.818	-1.756		47.441	1.164		59.092	0.191		71.467	1.488		84.087	-748.616
1.31	0.14884		12.078	0.14866		23.934	0.84		35.819	-1.756		47.442	1.164		59.093	0.515		71.468	0.84		84.088	-597.427
1.32	-0.07826		12.079	0.04224		23.935	0.515		35.82	-1.432		47.443	1.164		59.094	0.84		71.469	0.84		84.089	-502.691
1.33	0.05151		12.08	0.01564		23.936	0.84		35.821	-1.432		47.444	1.164		59.095	1.164		71.47	1.164		84.09	-395.625
1.34	-0.75959		12.081	0.01564		23.937	0.515		35.822	-1.432		47.445	0.84		59.096	0.191		71.471	1.164		84.091	-284.667
1.35	-4.75019		12.082	0.04224		23.938	1.164		35.823	-1.432		47.446	1.488		59.097	0.84		71.472	3.111		84.092	-186.686
1.36	-46.6029		12.083	-0.01097		23.939	0.191		35.824	-0.783		47.447	1.164		59.098	2.462		71.473	0.84		84.093	-110.119
1.37	-6.66439		12.084	0.04224		23.94	0.84		35.825	-0.783		47.448	0.515		59.099	1.164		71.474	1.164		84.094	-52.044
1.38	-2.67378		12.085	0.01564		23.941	-0.134		35.826	-0.783		47.449	0.84		59.1	1.488		71.475	1.164		84.095	-10.516
1.39	-1.14891		12.086	0.04224		23.942	1.164		35.827	-0.458		47.45	1.488		59.101	0.515		71.476	1.164		84.096	16.088
1.4	-0.6947		12.087	-0.01097		23.943	1.164		35.828	-0.783		47.451	0.84		59.102	0.84		71.477	-0.458		84.097	21.928
1.41	-0.1756		12.088	0.20186		23.944	1.488		35.829	-1.756		47.452	0.84		59.103	1.813		71.478	1.813		84.098	9.275
1.42	7.57851		12.089	0.01564		23.945	1.164		35.83	-1.107		47.453	0.515		59.104	1.164		71.479	0.84		84.099	-20.249
1.43	42.8126		12.09	0.04224		23.946	1.164		35.831	-0.458		47.454	0.84		59.105	1.164		71.48	1.164		84.1	-51.395
1.44	8.64916		12.091	0.01564		23.947	0.515		35.832	-0.783		47.455	0.84		59.106	0.84		71.481	1.164		84.101	-76.377
1.45	1.18705		12.092	0.09545		23.948	-0.134		35.833	-1.432		47.456	1.813		59.107	0.84		71.482	1.164		84.102	-95.195
1.46	0.44084		12.093	0.14866		23.949	1.164		35.834	-1.107		47.457	1.164		59.108	1.164		71.483	0.515		84.103	-102.981
1.47	0.37595		12.094	0.62753		23.95	1.164		35.835	-1.432		47.458	2.137		59.109	0.84		71.484	0.84		84.104	-99.088
1.48	0.1164		12.095	1.7449		23.951	0.84		35.836	-0.134		47.459	0.515		59.11	0.515		71.485	-0.134		84.105	-89.355
1.49	0.31106		12.096	2.86227		23.952	1.164		35.837	-0.134		47.46	2.137		59.111	-0.134		71.486	1.488		84.106	-76.053
1.5	0.08396		12.097	3.89982		23.953	1.488		35.838	-0.783		47.461	1.164		59.112	2.137		71.487	1.164		84.107	-63.075
1.51	0.18129		12.098	2.27698		23.954	0.84		35.839	-2.08		47.462	0.84		59.113	1.164		71.488	0.515		84.108	-53.342
1.52	0.08396		12.099	0.4413		23.955	1.164		35.84	-0.783		47.463	1.488		59.114	1.164		71.489	0.84		84.109	-41.986
1.53	0.14884		12.1	-0.48984		23.956	0.84		35.841	-0.458		47.464	1.813		59.115	0.515		71.49	0.84		84.11	-34.2
1.54	-0.01338		12.101	-1.60721		23.957	0.84		35.842	-0.783		47.465	0.84		59.116	1.488		71.491	1.488		84.111	-30.631
1.55	0.08396		12.102	-4.90611		23.958	0.84		35.843	-1.432		47.466	1.164		59.117	0.84		71.492	-0.134		84.112	-28.684
1.56	-0.07826		12.103	-11.3709		23.959	1.164		35.844	-1.756		47.467	0.191		59.118	1.488		71.493	1.164		84.113	-26.089
1.57	0.08396		12.104	-18.0751		23.96	1.813		35.845	-1.756		47.468	0.84		59.119	1.164		71.494	0.84		84.114	-25.116
1.58	-0.07826		12.105	-33.1064		23.961	1.488		35.846	-0.458		47.469	-0.783		59.12	1.164		71.495	1.164		84.115	-25.44
1.59	0.1164		12.106	-46.9937		23.962	1.164		35.847	-0.134		47.47	0.191		59.121	1.164		71.496	1.488		84.116	-25.44
1.6	-0.04582		12.107	-55.0547		23.963	0.515		35.848	-0.783		47.471	0.191		59.122	1.488		71.497	1.488		84.117	-26.413
1.61	0.18129		12.108	-61.892		23.964	0.84		35.849	-1.107		47.472	1.164		59.123	0.515		71.498	1.164		84.118	-27.387
1.62	0.1164		12.109	-64.1001		23.965	0.84		35.85	-1.107		47.473	0.84		59.124	0.84		71.499	1.488		84.119	-26.738
1.63	0.21373		12.11	-67.0265		23.966	1.164		35.851	-0.458		47.474	1.164		59.125	0.515		71.5	-0.134		84.12	-27.062
1.64	0.05151		12.111	-61.1471		23.967	0.84		35.852	-0.458		47.475	0.84		59.126	1.813		71.501	0.84		84.121	-27.062
1.65	0.21373		12.112	-61.5461		23.968	0.515		35.853	-1.432		47.476	0.84		59.127	1.488		71.502	1.488		84.122	-24.791
1.66	0.05151		12.113	-70.0594		23.969	0.515		35.854	-1.756		47.477	0.515		59.128	1.488		71.503	0.84		84.123	-23.169
1.67	0.14884		12.114	-69.5007		23.97	1.164		35.855	-1.432		47.478	1.488		59.129	0.191		71.504	1.813		84.124	-21.547
1.68	-0.14315		12.115	-74.183		23.971	1.488		35.856	-0.783		47.479	1.488		59.13	0.84		71.505	0.84		84.125	-20.573
1.69	0.18129		12.116	-73.2785		23.972	1.488		35.857	-0.134		47.48	1.164		59.131	1.488		71.506	1.488		84.126	-18.302
1.7	0.01907		12.117	-66.5211		23.973	0.515		35.858	-1.432		47.481	0.515		59.132	0.515		71.507	0.84		84.127	-17.329
1.71	0.18129		12.118	-75.5132		23.974	0.191		35.859	-1.432		47.482	-0.134		59.133	0.84		71.508	1.488		84.128	-15.707
1.72	-0.01338		12.119	-77.6948		23.975	1.164		35.86	-0.783		47.483	-0.134		59.134	1.813		71.509	0.84		84.129	-14.409
1.73	0.1164		12.12	-67.665		23.976	0.84		35.861	-0.783		47.484	0.84		59.135	0.84		71.51	0.515		84.13	-11.814
1.74	-0.01338		12.121	-56.3317		23.977	1.488		35.862	-1.432		47.485	0.191		59.136	2.462		71.511	0.84		84.131	-12.787
1.75	0.08396		12.122	-46.6212		23.978	0.84		35.863	-0.458		47.486	1.164		59.137	1.164		71.512	0.515		84.132	-12.462
1.76	-0.04582		12.123	-39.0657		23.979	0.515		35.864	-1.756		47.487	1.164		59.138	1.164		71.513	0.84		84.133	-14.085
1.77	0.14884		12.124	-70.1658		23.98	1.164		35.865	-0.783		47.488	1.164		59.139	0.84		71.514	1.164		84.134	-11.814
1.78	0.01907		12.125	-136.676		23.981	0.84		35.866	-0.783		47.489	0.515		59.14	2.137		71.515	1.488		84.135	-12.462
1.79	0.18129		12.126	-177.593		23.982	2.137		35.867	-0.458		47.49	0.84		59.141	1.164		71.516	0.84		84.136	-12.787
1.8	0.01907		12.127	-180.785		23.983	1.813		35.868	-0.458		47.491	0.515		59.142	0.515		71.517	0.515		84.137	-12.462
1.81	0.18129		12.128	-177.806		23.984	0.191		35.869	-0.783		47.492	0.515		59.143	0.515		71.518	0.84		84.138	-12.138
1.82	-0.04582		12.129	-176.901		23.985	-0.458		35.87	-1.432		47.493	1.813		59.144	0.84		71.519	0.515		84.139	-11.489
1.83	0.1164		12.13	-204.197		23.986	0.515		35.871	-1.432		47.494	-0.783		59.145	-0.783		71.52	0.84		84.14	-12.138
1.84	-0.11071		12.131	-224.23		23.987	0.84		35.872	0.191		47.495	0.515		59.146	0.84		71.521	0.515		84.141	-11.489
1.85	0.14884		12.132	-152.904		23.988	0.84		35.873	-0.783		47.496	1.164		59.147	1.488		71.522	1.164		84.142	-11.489
1.86	-0.04582		12.133	-133.563		23.989	1.164		35.874	-0.134		47.497	0.515		59.148	1.164		71.523	1.488		84.143	-10.84
1.87	0.14884		12.134	-104.485		23.99	1.164		35.875	-1.432		47.498	1.164		59.149	1.164		71.524	2.137		84.144	-9.543
1.88	0.05151		12.135	-77.7746		23.991	0.84		35.876	-0.783		47.499	0.515		59.15	1.164		71.525	2.137		84.145	-9.543
1.89	0.1164		12.136	-72.8262		23.992	1.164		35.877	0.515		47.5	0.191		59.151	0.84		71.526	1.813		84.146	-8.245
1.9	-0.04582		12.137	-78.0406		23.993	1.164		35.878	-0.458		47.501	0.84		59.152	0.515		71.527	2.137		84.147	-9.543
1.91	0.18129		12.138	-63.8075		23.994	1.164		35.879	-0.783		47.502	1.488		59.153	0.84		71.528	0.84		84.148	-8.894
1.92	-0.04582		12.139	-46.5946		23.995	0.84		35.88	0.515		47.503	0.191		59.154	1.488		71.529	0.515		84.149	-6.947
1.93	0.1164		12.14	-37.6557		23.996	0.515		35.881	-0.458		47.504	0.191		59.155	0.515		71.53	0.515		84.15	-8.245
1.94	-0.07826		12.141	-37.6557		23.997	-0.458		35.882	-0.783		47.505	1.813		59.156	-0.134		71.531	1.488		84.151	-8.569
1.95	0.1164		12.142	-37.7089		23.998	0.191		35.883	0.191		47.506	0.84		59.157	0.515		71.532	0.84		84.152	-6.623
1.96	-0.01338		12.143	-33.8779		23.999	1.488		35.884	-0.134		47.507	0.84		59.158	0.191		71.533	0.84		84.153	-7.92
1.97	0.01907		12.144	-27.892		24	1.813		35.885	-0.458		47.508	0.191		59.159	0.515		71.534	1.813		84.154	-5.649
1.98	-0.07826		12.145	-21.507		24.001	0.191		35.886	-1.107		47.509	1.164		59.16	1.164		71.535	0.84		84.155	-7.596
1.99	0.14884		12.146	-16.5853		24.002	0.84		35.887	0.191		47.51	0.84		59.161	0.84		71.536	1.164		84.156	-7.92
2	0.05151		12.147	-13.1534		24.003	1.164		35.888	0.515		47.511	0.515		59.162	1.164		71.537	1.813		84.157	-7.271
2.01	0.05151		12.148	-10.7856		24.004	1.488		35.889	0.515		47.512	-0.134		59.163	0.515		71.538	0.191		84.158	-8.245
2.02	0.01907		12.149	-8.94992		24.005	1.488		35.89	0.515		47.513	0.191		59.164	0.515		71.539	1.488		84.159	-8.894
2.03	0.18129		12.15	-7.69953		24.006	0.191		35.891	1.164		47.514	0.191		59.165	0.515		71.54	0.515		84.16	-6.947
2.04	-0.07826		12.151	-6.44915		24.007	-0.783		35.892	0.191		47.515	0.191		59.166	0.84		71.541	-0.134		84.161	-7.271
2.05	0.21373		12.152	-5.59782		24.008	2.137		35.893	-0.783		47.516	0.515		59.167	1.164		71.542	1.813		84.162	-7.271
2.06	-0.04582		12.153	-4.87951		24.009	1.164		35.894	0.84		47.517	0.191		59.168	1.813		71.543	1.164		84.163	-7.271
2.07	0.14884		12.154	-4.26761		24.01	1.488		35.895	-0.134		47.518	-1.107		59.169	2.137		71.544	0.84		84.164	-6.623
2.08	-0.01338		12.155	-3.76214		24.011	1.164		35.896	-0.458		47.519	-0.458		59.17	-0.134		71.545	0.191		84.165	-6.623
2.09	0.18129		12.156	-3.36308		24.012	0.515		35.897	-0.134		47.52	-2.729		59.171	0.515		71.546	0.84		84.166	-6.298
2.1	-0.01338		12.157	-3.41628		24.013	1.164		35.898	-0.783		47.521	-5		59.172	1.164		71.547	-0.134		84.167	-5.649
2.11	0.18129		12.158	-3.23006		24.014	1.164		35.899	0.84		47.522	-9.543		59.173	0.84		71.548	0.84		84.168	-5.325
2.12	-0.01338		12.159	-8.0986		24.015	1.488		35.9	-0.134		47.523	-14.409		59.174	0.515		71.549	0.191		84.169	-6.298
2.13	0.14884		12.16	-53.6979		24.016	0.84		35.901	-0.134		47.524	-23.169		59.175	0.515		71.55	0.84		84.17	-5.325
2.14	0.01907		12.161	-56.5446		24.017	0.84		35.902	-0.458		47.525	-33.551		59.176	0.515		71.551	1.164		84.171	-5.325
2.15	0.1164		12.162	-46.3818		24.018	-0.783		35.903	-0.134		47.526	-53.666		59.177	0.515		71.552	1.164		84.172	-5
2.16	-0.07826		12.163	-33.2394		24.019	1.164		35.904	-1.107		47.527	-92.599		59.178	1.488		71.553	-0.134		84.173	-5
2.17	0.21373		12.164	-24.194		24.02	1.488		35.905	1.164		47.528	-189.606		59.179	1.488		71.554	1.164		84.174	-5.974
2.18	0.01907		12.165	-17.3036		24.021	1.813		35.906	1.164		47.529	-418.012		59.18	1.488		71.555	1.164		84.175	-5.325
2.19	0.14884		12.166	-12.8075		24.022	0.515		35.907	0.84		47.53	-478.682		59.181	2.137		71.556	1.813		84.176	-5.325
2.2	-0.04582		12.167	-10.0407		24.023	0.84		35.908	0.515		47.531	-369.995		59.182	1.164		71.557	0.84		84.177	-5
2.21	0.1164		12.168	-9.18936		24.024	1.488		35.909	0.515		47.532	-293.751		59.183	1.813		71.558	1.164		84.178	-4.676
2.22	0.01907		12.169	-12.8607		24.025	0.84		35.91	1.488		47.533	-221.726		59.184	1.488		71.559	0.84		84.179	-4.027
2.23	0.14884		12.17	-18.1815		24.026	1.813		35.911	0.84		47.534	-151.971		59.185	0.84		71.56	1.813		84.18	-4.027
2.24	-0.01338		12.171	-19.964		24.027	-0.134		35.912	1.488		47.535	-101.359		59.186	0.84		71.561	-0.783		84.181	-3.054
2.25	-0.75959		12.172	-19.7246		24.028	0.191		35.913	0.191		47.536	-62.751		59.187	1.813		71.562	-0.134		84.182	-4.027
2.26	-4.81508		12.173	-20.6291		24.029	-0.134		35.914	2.137		47.537	-32.578		59.188	1.164		71.563	0.84		84.183	-2.729
2.27	-37.843		12.174	-27.1737		24.03	0.84		35.915	2.137		47.538	-13.111		59.189	0.84		71.564	-0.458		84.184	-4.351
2.28	-9.03279		12.175	-28.8497		24.031	0.84		35.916	4.084		47.539	2.462		59.19	0.84		71.565	0.84		84.185	-5
2.29	-2.21956		12.176	-26.8012		24.032	1.164		35.917	3.76		47.54	7.328		59.191	1.164		71.566	1.813		84.186	-4.027
2.3	-1.40847		12.177	-23.0767		24.033	0.84		35.918	5.057		47.541	2.786		59.192	-0.134		71.567	1.488		84.187	-4.027
2.31	-0.72714		12.178	-19.3255		24.034	0.84		35.919	5.706		47.542	-15.382		59.193	1.488		71.568	1.164		84.188	-3.703
2.32	-0.4027		12.179	-15.3615		24.035	1.164		35.92	7.328		47.543	-28.036		59.194	1.488		71.569	1.488		84.189	-4.027
2.33	7.28651		12.18	-11.7699		24.036	1.164		35.921	8.951		47.544	-42.635		59.195	2.137		71.57	-0.134		84.19	-4.027
2.34	42.8126		12.181	-8.8169		24.037	1.164		35.922	15.115		47.545	-51.071		59.196	0.84		71.571	-0.134		84.191	-3.378
2.35	9.16826		12.182	-6.84821		24.038	1.813		35.923	24.848		47.546	-52.369		59.197	1.488		71.572	-1.107		84.192	-4.027
2.36	1.18705		12.183	-5.4648		24.039	1.813		35.924	38.799		47.547	-50.422		59.198	0.84		71.573	0.515		84.193	-5
2.37	0.73284		12.184	-4.42724		24.04	1.164		35.925	43.017		47.548	-43.609		59.199	0.84		71.574	0.515		84.194	-4.676
2.38	0.24618		12.185	-3.86855		24.041	0.515		35.926	82.598		47.549	-36.147		59.2	0.515		71.575	0.515		84.195	-5
2.39	0.4084		12.186	-3.65572		24.042	1.164		35.927	124.127		47.55	-28.684		59.201	1.488		71.576	0.191		84.196	-4.351
2.4	0.08396		12.187	-3.38968		24.043	0.84		35.928	189.988		47.551	-23.493		59.202	1.164		71.577	1.488		84.197	-4.351
2.41	0.31106		12.188	-3.30987		24.044	0.515		35.929	299.324		47.552	-19.925		59.203	1.164		71.578	0.84		84.198	-3.378
2.42	-0.04582		12.189	-3.76214		24.045	0.515		35.93	407.362		47.553	-16.68		59.204	0.84		71.579	1.164		84.199	-3.703
2.43	-0.07826		12.19	-9.53521		24.046	0.515		35.931	400.549		47.554	-13.76		59.205	0.191		71.58	1.488		84.2	-5
2.44	-0.01338		12.191	-21.6667		24.047	0.515		35.932	246.765		47.555	-12.462		59.206	2.462		71.581	0.84		84.201	-4.027
2.45	0.14884		12.192	-24.4601		24.048	1.164		35.933	189.988		47.556	-10.191		59.207	1.164		71.582	0.515		84.202	-4.027
2.46	-0.07826		12.193	-21.4538		24.049	2.137		35.934	244.494		47.557	-9.867		59.208	1.813		71.583	0.84		84.203	-3.378
2.47	0.08396		12.194	-18.0751		24.05	1.488		35.935	266.88		47.558	-9.218		59.209	0.84		71.584	1.164		84.204	-4.027
2.48	-0.11071		12.195	-14.6432		24.051	0.191		35.936	263.96		47.559	-10.191		59.21	0.515		71.585	1.813		84.205	-4.027
2.49	0.14884		12.196	-11.1581		24.052	0.515		35.937	192.908		47.56	-11.814		59.211	0.515		71.586	1.488		84.206	-4.676
2.5	-0.07826		12.197	-8.41784		24.053	0.84		35.938	109.527		47.561	-10.84		59.212	1.164		71.587	0.515		84.207	-3.703
2.51	0.18129		12.198	-6.39594		24.054	1.164		35.939	64.105		47.562	-11.489		59.213	0.84		71.588	0.84		84.208	-2.08
2.52	-0.01338		12.199	-4.8529		24.055	0.84		35.94	41.07		47.563	-11.814		59.214	1.164		71.589	0.515		84.209	-3.703
2.53	0.14884		12.2	-3.89516		24.056	0.515		35.941	26.795		47.564	-12.138		59.215	0.84		71.59	0.84		84.21	-3.378
2.54	0.01907		12.201	-3.12364		24.057	0.515		35.942	21.279		47.565	-11.165		59.216	1.164		71.591	0.191		84.211	-3.378
2.55	0.08396		12.202	-2.91081		24.058	0.515		35.943	18.684		47.566	-11.489		59.217	0.84		71.592	1.488		84.212	-3.378
2.56	-0.04582		12.203	-3.07043		24.059	1.813		35.944	15.115		47.567	-9.543		59.218	1.164		71.593	0.515		84.213	-3.378
2.57	0.24618		12.204	-3.30987		24.06	1.813		35.945	13.168		47.568	-7.596		59.219	0.515		71.594	-0.134		84.214	-1.432
2.58	-0.11071		12.205	-3.94837		24.061	1.164		35.946	12.844		47.569	-7.92		59.22	1.164		71.595	-0.134		84.215	-3.054
2.59	0.18129		12.206	-5.4914		24.062	0.515		35.947	11.87		47.57	-6.947		59.221	0.84		71.596	0.84		84.216	-3.703
2.6	0.08396		12.207	-13.5258		24.063	0.515		35.948	10.573		47.571	-8.569		59.222	1.813		71.597	0.515		84.217	-4.027
2.61	0.27862		12.208	-18.421		24.064	0.84		35.949	8.626		47.572	-6.298		59.223	0.515		71.598	0.515		84.218	-3.054
2.62	-0.01338		12.209	-18.1549		24.065	0.515		35.95	8.302		47.573	-6.623		59.224	0.84		71.599	-0.783		84.219	-3.703
2.63	0.31106		12.21	-16.3192		24.066	0.84		35.951	7.977		47.574	-5.974		59.225	0.84		71.6	1.164		84.22	-3.703
2.64	0.21373		12.211	-14.0047		24.067	0.84		35.952	7.328		47.575	-6.298		59.226	0.84		71.601	-0.134		84.221	-2.729
2.65	0.21373		12.212	-11.8764		24.068	0.515		35.953	6.031		47.576	-6.623		59.227	2.462		71.602	-1.107		84.222	-2.08
2.66	0.05151		12.213	-9.90767		24.069	0.84		35.954	5.382		47.577	-5.649		59.228	2.462		71.603	-0.134		84.223	-2.729
2.67	0.24618		12.214	-8.28482		24.07	1.488		35.955	4.733		47.578	-5.649		59.229	0.84		71.604	-1.756		84.224	-3.054
2.68	-0.01338		12.215	-6.52896		24.071	1.164		35.956	3.76		47.579	-4.351		59.23	1.488		71.605	-4.676		84.225	-1.756
2.69	0.18129		12.216	-5.17215		24.072	0.84		35.957	4.408		47.58	-5		59.231	0.191		71.606	-7.92		84.226	-2.729
2.7	-0.07826		12.217	-4.1612		24.073	0.515		35.958	3.76		47.581	-4.676		59.232	0.515		71.607	-14.409		84.227	-3.054
2.71	0.1164		12.218	-4.05478		24.074	1.813		35.959	4.084		47.582	-5.325		59.233	0.515		71.608	-24.791		84.228	-2.729
2.72	-0.01338		12.219	-4.37403		24.075	0.84		35.96	3.76		47.583	-5.325		59.234	1.164		71.609	-42.635		84.229	-2.729
2.73	0.1164		12.22	-4.79969		24.076	1.813		35.961	3.76		47.584	-4.676		59.235	0.84		71.61	-69.564		84.23	-3.054
2.74	0.05151		12.221	-4.98592		24.077	0.84		35.962	3.435		47.585	-5.325		59.236	-0.458		71.611	-141.914		84.231	-2.729
2.75	0.21373		12.222	-4.79969		24.078	0.84		35.963	2.786		47.586	-5		59.237	0.515		71.612	-299.267		84.232	-2.729
2.76	0.01907		12.223	-4.24101		24.079	0.191		35.964	1.488		47.587	-5.325		59.238	0.84		71.613	-719.416		84.233	-0.783
2.77	0.14884		12.224	-3.92176		24.08	1.488		35.965	3.111		47.588	-3.378		59.239	1.488		71.614	-581.529		84.234	-2.08
2.78	0.01907		12.225	-4.00157		24.081	0.84		35.966	3.111		47.589	-5		59.24	1.488		71.615	-478.033		84.235	-0.783
2.79	0.18129		12.226	-4.53365		24.082	0.191		35.967	2.137		47.59	-3.378		59.241	2.462		71.616	-389.786		84.236	-1.756
2.8	-0.04582		12.227	-5.54461		24.083	0.515		35.968	2.137		47.591	-3.703		59.242	0.84		71.617	-287.912		84.237	-2.08
2.81	0.14884		12.228	-6.58217		24.084	-0.134		35.969	1.488		47.592	-4.027		59.243	0.84		71.618	-197.717		84.238	-2.729
2.82	0.05151		12.229	-7.08764		24.085	1.488		35.97	1.813		47.593	-4.027		59.244	1.488		71.619	-123.421		84.239	-2.405
2.83	0.18129		12.23	-7.64633		24.086	0.191		35.971	2.786		47.594	-3.378		59.245	1.488		71.62	-65.346		84.24	-2.405
2.84	-0.04582		12.231	-8.60407		24.087	0.515		35.972	2.786		47.595	-2.08		59.246	0.84		71.621	-31.28		84.241	-4.351
2.85	0.21373		12.232	-8.68388		24.088	-0.134		35.973	1.813		47.596	-4.351		59.247	1.813		71.622	-7.271		84.242	-2.729
2.86	0.08396		12.233	-8.17841		24.089	1.488		35.974	1.813		47.597	-3.703		59.248	1.488		71.623	4.408		84.243	-1.756
2.87	0.05151		12.234	-7.4867		24.09	1.488		35.975	0.84		47.598	-2.729		59.249	0.515		71.624	7.328		84.244	-2.08
2.88	0.01907		12.235	-6.8216		24.091	0.84		35.976	2.462		47.599	-2.405		59.25	0.84		71.625	-0.783		84.245	-2.405
2.89	0.14884		12.236	-6.20971		24.092	0.191		35.977	2.137		47.6	-2.729		59.251	0.515		71.626	-22.52		84.246	-1.432
2.9	0.05151		12.237	-5.57121		24.093	-0.458		35.978	2.462		47.601	-2.729		59.252	0.191		71.627	-44.906		84.247	-1.432
2.91	0.18129		12.238	-6.1831		24.094	0.515		35.979	1.813		47.602	-3.054		59.253	0.515		71.628	-70.213		84.248	-2.405
2.92	-0.01338		12.239	-6.42254		24.095	0.84		35.98	1.488		47.603	-2.729		59.254	0.84		71.629	-80.595		84.249	-2.729
2.93	0.08396		12.24	-6.1565		24.096	1.488		35.981	1.813		47.604	-2.729		59.255	1.488		71.63	-83.515		84.25	-2.405
2.94	-0.04582		12.241	-5.75744		24.097	0.84		35.982	2.137		47.605	-2.405		59.256	0.515		71.631	-77.999		84.251	-2.729
2.95	0.1164		12.242	-5.4648		24.098	0.84		35.983	1.164		47.606	-3.703		59.257	0.84		71.632	-68.266		84.252	-2.729
2.96	-0.04582		12.243	-5.17215		24.099	2.462		35.984	1.813		47.607	-3.378		59.258	0.515		71.633	-54.315		84.253	-2.729
2.97	-0.01338		12.244	-4.95932		24.1	0.84		35.985	1.488		47.608	-3.054		59.259	1.164		71.634	-46.853		84.254	-2.08
2.98	-0.01338		12.245	-4.74649		24.101	0.84		35.986	1.488		47.609	-3.054		59.26	1.164		71.635	-41.662		84.255	-2.405
2.99	0.14884		12.246	-4.79969		24.102	0.515		35.987	0.191		47.61	-2.405		59.261	0.84		71.636	-33.551		84.256	-2.08
3	-0.11071		12.247	-4.90611		24.103	0.191		35.988	1.488		47.611	-1.756		59.262	0.515		71.637	-29.333		84.257	-2.729
3.01	0.05151		12.248	-4.90611		24.104	0.515		35.989	0.84		47.612	-2.08		59.263	-0.134		71.638	-26.413		84.258	-2.405
3.02	-0.11071		12.249	-5.06574		24.105	0.515		35.99	1.488		47.613	-2.08		59.264	0.515		71.639	-22.845		84.259	-2.08
3.03	0.08396		12.25	-5.14555		24.106	1.164		35.991	1.164		47.614	-1.432		59.265	1.164		71.64	-21.871		84.26	-2.405
3.04	-0.14315		12.251	-5.01253		24.107	0.191		35.992	1.164		47.615	-2.08		59.266	0.515		71.641	-23.169		84.261	-3.054
3.05	0.01907		12.252	-4.77309		24.108	0.515		35.993	1.813		47.616	-1.756		59.267	1.164		71.642	-22.52		84.262	-2.729
3.06	-0.1756		12.253	-4.53365		24.109	1.164		35.994	1.164		47.617	-1.756		59.268	1.488		71.643	-23.169		84.263	-2.405
3.07	0.01907		12.254	-4.42724		24.11	1.813		35.995	1.164		47.618	-2.729		59.269	1.164		71.644	-23.169		84.264	-2.729
3.08	-0.11071		12.255	-4.29422		24.111	1.164		35.996	0.84		47.619	-2.729		59.27	0.515		71.645	-22.845		84.265	-3.703
3.09	0.14884		12.256	-4.10799		24.112	1.164		35.997	0.515		47.62	-2.08		59.271	0.515		71.646	-23.169		84.266	-1.756
3.1	-0.11071		12.257	-4.02818		24.113	0.84		35.998	0.191		47.621	-0.783		59.272	0.84		71.647	-21.871		84.267	-2.405
3.11	0.14884		12.258	-3.92176		24.114	-0.134		35.999	1.164		47.622	-4.351		59.273	0.84		71.648	-21.222		84.268	-1.756
3.12	-0.01338		12.259	-3.86855		24.115	-0.134		36	1.164		47.623	-2.08		59.274	0.515		71.649	-19.925		84.269	-2.729
3.13	0.14884		12.26	-3.68233		24.116	1.164		36.001	1.488		47.624	-2.405		59.275	2.462		71.65	-18.302		84.27	-1.756
3.14	0.01907		12.261	-3.70893		24.117	1.164		36.002	1.164		47.625	-0.783		59.276	1.164		71.651	-17.329		84.271	-2.405
3.15	0.08396		12.262	-3.46949		24.118	1.164		36.003	0.515		47.626	-2.405		59.277	1.488		71.652	-15.058		84.272	-2.08
3.16	-0.66226		12.263	-3.41628		24.119	0.84		36.004	1.488		47.627	-1.756		59.278	-0.134		71.653	-16.68		84.273	-3.703
3.17	-4.78264		12.264	-3.30987		24.12	0.84		36.005	0.84		47.628	-1.107		59.279	1.164		71.654	-16.031		84.274	-2.729
3.18	-44.9158		12.265	-3.25666		24.121	0.84		36.006	0.84		47.629	-1.756		59.28	0.84		71.655	-13.76		84.275	-2.08
3.19	-7.44304		12.266	-3.04383		24.122	0.515		36.007	1.813		47.63	-2.729		59.281	0.515		71.656	-12.787		84.276	-1.432
3.2	-2.64134		12.267	-2.96402		24.123	0.84		36.008	1.164		47.631	-1.756		59.282	0.515		71.657	-12.462		84.277	-1.432
3.21	-1.2138		12.268	-2.61816		24.124	1.164		36.009	0.515		47.632	-1.432		59.283	1.164		71.658	-12.787		84.278	-1.756
3.22	-0.72714		12.269	-2.29892		24.125	0.191		36.01	0.84		47.633	-1.756		59.284	-0.134		71.659	-11.489		84.279	-0.458
3.23	-0.20804		12.27	-2.05948		24.126	0.515		36.011	1.164		47.634	-2.08		59.285	0.515		71.66	-10.84		84.28	-1.432
3.24	6.73496		12.271	-2.05948		24.127	0.515		36.012	0.84		47.635	-2.405		59.286	1.488		71.661	-11.489		84.281	-1.432
3.25	40.282		12.272	-2.08608		24.128	1.164		36.013	0.84		47.636	-3.054		59.287	1.488		71.662	-10.191		84.282	-2.08
3.26	8.42205		12.273	-2.08608		24.129	1.164		36.014	1.164		47.637	-1.756		59.288	1.813		71.663	-8.245		84.283	-2.405
3.27	1.51149		12.274	-2.1659		24.13	1.164		36.015	1.813		47.638	-1.756		59.289	1.488		71.664	-9.543		84.284	-1.432
3.28	0.89505		12.275	-2.1925		24.131	0.515		36.016	1.488		47.639	-1.756		59.29	0.84		71.665	-8.569		84.285	-2.729
3.29	0.4084		12.276	-2.13929		24.132	0.84		36.017	1.164		47.64	-1.756		59.291	1.164		71.666	-8.245		84.286	-1.756
3.3	0.18129		12.277	-2.24571		24.133	0.84		36.018	0.84		47.641	-2.08		59.292	0.515		71.667	-8.894		84.287	0.515
3.31	0.31106		12.278	-2.77779		24.134	-1.107		36.019	0.515		47.642	-0.458		59.293	0.84		71.668	-9.543		84.288	-1.432
3.32	0.08396		12.279	-2.69798		24.135	1.164		36.02	0.84		47.643	-0.783		59.294	-0.458		71.669	-8.245		84.289	-1.432
3.33	0.24618		12.28	-2.45854		24.136	1.164		36.021	0.515		47.644	-1.432		59.295	0.84		71.67	-7.596		84.29	-1.432
3.34	0.1164		12.281	-2.40533		24.137	0.84		36.022	2.137		47.645	-1.107		59.296	0.515		71.671	-7.271		84.291	-1.107
3.35	0.21373		12.282	-2.43194		24.138	0.84		36.023	0.84		47.646	-1.756		59.297	0.84		71.672	-6.947		84.292	-1.432
3.36	-0.01338		12.283	-2.91081		24.139	1.164		36.024	0.84		47.647	-2.405		59.298	0.84		71.673	-6.947		84.293	-1.432
3.37	0.14884		12.284	-3.09704		24.14	2.462		36.025	1.164		47.648	-1.432		59.299	0.515		71.674	-5.974		84.294	-1.107
3.38	0.1164		12.285	-3.07043		24.141	0.84		36.026	1.164		47.649	-2.08		59.3	1.164		71.675	-6.947		84.295	-1.432
3.39	0.31106		12.286	-2.91081		24.142	0.84		36.027	0.84		47.65	-1.756		59.301	1.164		71.676	-7.596		84.296	-1.756
3.4	0.05151		12.287	-2.93741		24.143	0.515		36.028	1.164		47.651	-1.756		59.302	1.488		71.677	-6.623		84.297	-1.756
3.41	0.14884		12.288	-2.831		24.144	0.84		36.029	0.84		47.652	-0.783		59.303	-0.134		71.678	-6.623		84.298	-0.134
3.42	0.08396		12.289	-2.8576		24.145	1.488		36.03	0.191		47.653	-1.756		59.304	0.84		71.679	-6.298		84.299	-0.783
3.43	0.08396		12.29	-2.48514		24.146	1.164		36.031	0.191		47.654	-1.432		59.305	0.84		71.68	-5.974		84.3	-1.107
3.44	-0.01338		12.291	-2.05948		24.147	1.164		36.032	1.164		47.655	-1.432		59.306	1.164		71.681	-5.974		84.301	-1.756
3.45	0.05151		12.292	-1.554		24.148	-0.134		36.033	1.488		47.656	-1.432		59.307	1.164		71.682	-5.649		84.302	-0.783
3.46	-0.01338		12.293	-1.34117		24.149	0.84		36.034	0.84		47.657	-1.756		59.308	1.164		71.683	-5.325		84.303	0.191
3.47	0.08396		12.294	-1.18155		24.15	0.515		36.035	0.84		47.658	-1.432		59.309	1.164		71.684	-6.298		84.304	-1.756
3.48	-0.01338		12.295	-0.99532		24.151	1.164		36.036	1.164		47.659	-1.756		59.31	0.84		71.685	-5.649		84.305	-1.756
3.49	0.14884		12.296	-0.8623		24.152	1.164		36.037	1.488		47.66	-2.08		59.311	0.191		71.686	-5.649		84.306	-0.783
3.5	0.01907		12.297	-0.94211		24.153	1.164		36.038	0.515		47.661	-1.756		59.312	0.84		71.687	-6.298		84.307	-0.134
3.51	0.01907		12.298	-0.8889		24.154	0.191		36.039	0.84		47.662	-0.783		59.313	0.515		71.688	-4.351		84.308	-1.432
3.52	0.05151		12.299	-0.91551		24.155	-0.134		36.04	0.515		47.663	-0.458		59.314	1.164		71.689	-4.351		84.309	-1.107
3.53	0.14884		12.3	-1.12834		24.156	0.515		36.041	0.84		47.664	-1.107		59.315	0.191		71.69	-4.351		84.31	-1.107
3.54	0.05151		12.301	-1.39438		24.157	0.84		36.042	-0.458		47.665	-2.08		59.316	0.515		71.691	-5		84.311	-2.08
3.55	0.08396		12.302	-1.66042		24.158	0.515		36.043	0.84		47.666	-1.756		59.317	0.191		71.692	-4.027		84.312	0.191
3.56	-0.01338		12.303	-1.92646		24.159	1.488		36.044	1.164		47.667	-1.432		59.318	0.84		71.693	-4.676		84.313	-0.458
3.57	0.14884		12.304	-2.29892		24.16	1.488		36.045	0.515		47.668	-3.054		59.319	0.84		71.694	-4.676		84.314	-0.458
3.58	0.05151		12.305	-2.45854		24.161	0.84		36.046	1.488		47.669	-0.783		59.32	1.164		71.695	-5.974		84.315	-1.756
3.59	0.14884		12.306	-2.59156		24.162	0.84		36.047	2.137		47.67	-0.458		59.321	0.84		71.696	-4.676		84.316	-1.756
3.6	0.01907		12.307	-2.72458		24.163	0.84		36.048	1.164		47.671	-2.729		59.322	1.164		71.697	-5		84.317	-1.756
3.61	0.14884		12.308	-2.93741		24.164	0.191		36.049	0.84		47.672	-1.432		59.323	1.164		71.698	-5		84.318	-1.756
3.62	-0.04582		12.309	-3.09704		24.165	0.191		36.05	0.84		47.673	-0.458		59.324	2.137		71.699	-3.703		84.319	-1.756
3.63	0.21373		12.31	-3.30987		24.166	1.164		36.051	1.164		47.674	-2.08		59.325	0.191		71.7	-3.703		84.32	-0.783
3.64	-0.04582		12.311	-3.62912		24.167	1.813		36.052	0.515		47.675	-1.432		59.326	0.191		71.701	-5.325		84.321	-1.107
3.65	0.08396		12.312	-4.02818		24.168	0.84		36.053	-0.134		47.676	-2.729		59.327	1.164		71.702	-4.351		84.322	-0.458
3.66	-0.01338		12.313	-4.26761		24.169	1.813		36.054	0.84		47.677	-0.783		59.328	1.488		71.703	-4.027		84.323	-0.134
3.67	0.01907		12.314	-4.40063		24.17	-0.458		36.055	1.164		47.678	-1.107		59.329	0.84		71.704	-3.703		84.324	-0.134
3.68	-0.04582		12.315	-4.26761		24.171	0.84		36.056	0.84		47.679	-1.107		59.33	0.515		71.705	-4.351		84.325	-0.458
3.69	0.1164		12.316	-4.1612		24.172	0.84		36.057	1.488		47.68	-0.783		59.331	1.488		71.706	-3.378		84.326	-0.134
3.7	0.05151		12.317	-3.94837		24.173	0.191		36.058	1.164		47.681	-0.458		59.332	0.84		71.707	-3.703		84.327	-0.783
3.71	0.08396		12.318	-3.78874		24.174	1.164		36.059	0.515		47.682	-1.107		59.333	1.164		71.708	-4.027		84.328	-0.134
3.72	-0.01338		12.319	-3.57591		24.175	0.515		36.06	0.84		47.683	-0.134		59.334	0.515		71.709	-4.027		84.329	-0.783
3.73	0.14884		12.32	-3.30987		24.176	1.488		36.061	-0.134		47.684	-0.458		59.335	-0.134		71.71	-3.703		84.33	-0.783
3.74	-0.07826		12.321	-2.91081		24.177	1.164		36.062	1.164		47.685	-1.107		59.336	1.488		71.711	-3.054		84.331	-0.134
3.75	0.05151		12.322	-2.61816		24.178	3.435		36.063	0.515		47.686	-0.783		59.337	0.191		71.712	-4.676		84.332	0.515
3.76	-0.11071		12.323	-2.13929		24.179	1.488		36.064	2.462		47.687	-1.432		59.338	1.488		71.713	-4.351		84.333	2.462
3.77	0.18129		12.324	-1.97967		24.18	1.164		36.065	0.515		47.688	-1.107		59.339	0.515		71.714	-5.325		84.334	-1.107
3.78	-0.1756		12.325	-1.74023		24.181	0.84		36.066	1.488		47.689	-2.08		59.34	0.84		71.715	-4.027		84.335	-0.783
3.79	0.08396		12.326	-1.60721		24.182	1.164		36.067	1.164		47.69	-0.783		59.341	1.164		71.716	-3.703		84.336	-1.107
3.8	-0.01338		12.327	-1.5274		24.183	1.164		36.068	1.488		47.691	-1.432		59.342	1.488		71.717	-3.378		84.337	-0.783
3.81	-0.01338		12.328	-1.47419		24.184	0.191		36.069	0.84		47.692	-1.432		59.343	1.488		71.718	-4.027		84.338	-0.134
3.82	0.14884		12.329	-1.554		24.185	1.164		36.07	0.515		47.693	-0.783		59.344	1.164		71.719	-3.378		84.339	-0.134
3.83	0.24618		12.33	-1.554		24.186	1.164		36.071	0.84		47.694	-0.458		59.345	1.813		71.72	-3.054		84.34	0.84
3.84	-0.07826		12.331	-1.554		24.187	0.515		36.072	-0.134		47.695	-1.756		59.346	1.813		71.721	-2.08		84.341	1.813
3.85	0.24618		12.332	-1.60721		24.188	1.813		36.073	0.84		47.696	-0.783		59.347	-0.134		71.722	-4.351		84.342	2.137
3.86	0.05151		12.333	-1.76683		24.189	0.191		36.074	0.84		47.697	-0.783		59.348	0.84		71.723	-4.027		84.343	1.813
3.87	0.24618		12.334	-1.74023		24.19	0.84		36.075	0.515		47.698	-0.458		59.349	0.515		71.724	-2.729		84.344	2.462
3.88	0.05151		12.335	-1.68702		24.191	0.191		36.076	1.488		47.699	-0.783		59.35	0.515		71.725	-2.729		84.345	1.813
3.89	0.18129		12.336	-1.63381		24.192	1.488		36.077	1.164		47.7	-1.432		59.351	0.84		71.726	-4.351		84.346	1.164
3.9	0.14884		12.337	-1.66042		24.193	1.488		36.078	0.84		47.701	-0.783		59.352	0.191		71.727	-3.378		84.347	2.137
3.91	0.21373		12.338	-1.76683		24.194	0.84		36.079	0.84		47.702	-1.107		59.353	0.84		71.728	-2.729		84.348	2.137
3.92	-0.01338		12.339	-1.63381		24.195	-0.134		36.08	1.164		47.703	-0.458		59.354	1.164		71.729	-2.729		84.349	2.137
3.93	0.1164		12.34	-1.66042		24.196	0.515		36.081	1.488		47.704	-0.134		59.355	0.84		71.73	-2.729		84.35	2.462
3.94	0.08396		12.341	-1.79344		24.197	1.164		36.082	0.84		47.705	0.191		59.356	0.84		71.731	-2.08		84.351	2.137
3.95	0.18129		12.342	-1.66042		24.198	0.84		36.083	1.488		47.706	-1.756		59.357	-0.134		71.732	-2.729		84.352	3.76
3.96	-0.01338		12.343	-1.71363		24.199	1.813		36.084	0.191		47.707	-0.783		59.358	1.813		71.733	-3.054		84.353	4.084
3.97	0.1164		12.344	-1.82004		24.2	1.813		36.085	0.191		47.708	-0.134		59.359	1.164		71.734	-3.054		84.354	5.382
3.98	0.01907		12.345	-1.84665		24.201	0.191		36.086	0.515		47.709	-0.134		59.36	1.813		71.735	-3.378		84.355	4.733
3.99	0.08396		12.346	-1.79344		24.202	-0.134		36.087	1.164		47.71	-1.107		59.361	1.813		71.736	-2.729		84.356	7.004
4	0.05151		12.347	-1.79344		24.203	0.84		36.088	1.488		47.711	-0.783		59.362	0.84		71.737	-3.054		84.357	9.924
4.01	0.1164		12.348	-1.71363		24.204	0.191		36.089	1.164		47.712	-2.08		59.363	1.164		71.738	-3.054		84.358	8.302
4.02	0.05151		12.349	-1.68702		24.205	1.164		36.09	0.84		47.713	-1.107		59.364	0.84		71.739	-2.08		84.359	8.951
4.03	0.21373		12.35	-1.5274		24.206	1.164		36.091	0.84		47.714	-0.783		59.365	1.488		71.74	-1.756		84.36	9.599
4.04	-0.11071		12.351	-1.28796		24.207	1.164		36.092	1.488		47.715	-0.134		59.366	0.84		71.741	-1.756		84.361	8.951
4.05	0.14884		12.352	-1.18155		24.208	0.191		36.093	0.84		47.716	0.84		59.367	1.164		71.742	-2.08		84.362	7.653
4.06	-0.04582		12.353	-0.94211		24.209	1.164		36.094	0.515		47.717	1.488		59.368	1.164		71.743	-2.729		84.363	7.653
4.07	-0.72714		12.354	-0.72928		24.21	0.84		36.095	0.515		47.718	-0.134		59.369	1.164		71.744	-2.08		84.364	6.355
4.08	-4.75019		12.355	-0.59626		24.211	-0.458		36.096	-0.134		47.719	-0.134		59.37	0.84		71.745	-2.729		84.365	6.355
4.09	-40.3088		12.356	-0.41003		24.212	0.84		36.097	1.813		47.72	0.515		59.371	-0.134		71.746	-2.405		84.366	6.355
4.1	-8.96791		12.357	-0.2238		24.213	0.515		36.098	1.164		47.721	1.164		59.372	-0.783		71.747	-2.08		84.367	7.653
4.11	-2.41423		12.358	-0.14399		24.214	0.191		36.099	1.813		47.722	-0.134		59.373	0.84		71.748	-2.405		84.368	8.951
4.12	-1.60313		12.359	-0.11738		24.215	0.191		36.1	0.84		47.723	0.84		59.374	0.191		71.749	-2.405		84.369	8.626
4.13	-0.79203		12.36	-0.2238		24.216	1.488		36.101	0.515		47.724	0.84		59.375	0.515		71.75	-2.405		84.37	13.168
4.14	-0.46759		12.361	-0.09078		24.217	1.488		36.102	1.488		47.725	-0.783		59.376	1.164		71.751	-2.405		84.371	19.333
4.15	6.24831		12.362	-0.25041		24.218	0.84		36.103	1.488		47.726	0.84		59.377	1.813		71.752	-1.756		84.372	29.715
4.16	43.1371		12.363	-0.06418		24.219	1.488		36.104	1.164		47.727	0.515		59.378	0.515		71.753	-1.756		84.373	48.532
4.17	9.46026		12.364	-0.03757		24.22	1.164		36.105	0.84		47.728	1.488		59.379	0.84		71.754	-2.729		84.374	75.785
4.18	1.25194		12.365	-0.06418		24.221	0.84		36.106	1.164		47.729	0.84		59.38	0.515		71.755	-2.729		84.375	119.909
4.19	0.60306		12.366	-0.01097		24.222	-0.134		36.107	0.191		47.73	1.488		59.381	1.164		71.756	-3.054		84.376	245.142
4.2	0.27862		12.367	-0.01097		24.223	0.84		36.108	1.813		47.731	1.164		59.382	0.84		71.757	-2.405		84.377	307.11
4.21	0.34351		12.368	0.01564		24.224	0.191		36.109	1.164		47.732	1.813		59.383	3.111		71.758	-2.729		84.378	346.043
4.22	0.18129		12.369	0.12205		24.225	1.813		36.11	1.164		47.733	1.488		59.384	0.84		71.759	-2.08		84.379	395.033
4.23	0.05151		12.37	0.22847		24.226	0.84		36.111	0.515		47.734	3.76		59.385	0.84		71.76	-0.783		84.38	431.695
4.24	0.08396		12.371	0.54772		24.227	0.84		36.112	0.515		47.735	4.084		59.386	1.164		71.761	-1.432		84.381	367.132
4.25	0.24618		12.372	0.92017		24.228	0.84		36.113	0.84		47.736	5.057		59.387	0.515		71.762	-2.405		84.382	263.635
4.26	0.08396		12.373	1.31923		24.229	1.488		36.114	1.164		47.737	4.733		59.388	1.164		71.763	-1.432		84.383	180.255
4.27	0.1164		12.374	1.98433		24.23	1.164		36.115	1.164		47.738	7.328		59.389	2.462		71.764	-2.08		84.384	131.589
4.28	0.01907		12.375	2.03754		24.231	0.515		36.116	1.164		47.739	7.004		59.39	0.84		71.765	-3.054		84.385	105.309
4.29	0.21373		12.376	2.22377		24.232	0.515		36.117	0.191		47.74	10.248		59.391	1.488		71.766	-4.027		84.386	84.869
4.3	-0.07826		12.377	3.20812		24.233	0.191		36.118	0.84		47.741	14.79		59.392	0.84		71.767	-2.08		84.387	85.194
4.31	0.1164		12.378	4.4053		24.234	1.164		36.119	1.488		47.742	18.035		59.393	0.84		71.768	-2.405		84.388	76.758
4.32	0.05151		12.379	4.75115		24.235	0.515		36.12	0.84		47.743	19.981		59.394	-0.134		71.769	-2.405		84.389	67.674
4.33	0.1164		12.38	4.32549		24.236	1.164		36.121	1.488		47.744	25.497		59.395	0.191		71.77	-2.08		84.39	61.834
4.34	0.01907		12.381	3.7668		24.237	0.84		36.122	0.191		47.745	32.31		59.396	0.191		71.771	-2.729		84.391	63.456
4.35	0.1164		12.382	3.50076		24.238	0.515		36.123	0.515		47.746	48.532		59.397	0.191		71.772	-1.432		84.392	63.781
4.36	0.08396		12.383	3.18152		24.239	1.488		36.124	1.164		47.747	67.674		59.398	1.488		71.773	-2.08		84.393	59.563
4.37	0.14884		12.384	3.0485		24.24	1.164		36.125	1.164		47.748	116.664		59.399	1.813		71.774	-2.08		84.394	70.27
4.38	-0.01338		12.385	3.1017		24.241	0.84		36.126	1.164		47.749	162.41		59.4	0.84		71.775	-1.432		84.395	101.416
4.39	0.1164		12.386	3.23472		24.242	0.515		36.127	1.488		47.75	250.333		59.401	0.84		71.776	-1.756		84.396	89.087
4.4	0.1164		12.387	3.55397		24.243	0.191		36.128	-0.134		47.751	353.181		59.402	0.84		71.777	-2.729		84.397	68.972
4.41	0.1164		12.388	3.66039		24.244	-0.458		36.129	0.515		47.752	437.859		59.403	1.164		71.778	-2.08		84.398	57.941
4.42	0.05151		12.389	3.52737		24.245	1.488		36.13	0.84		47.753	403.793		59.404	1.488		71.779	-0.458		84.399	54.697
4.43	0.14884		12.39	3.7668		24.246	0.191		36.131	0.84		47.754	225.027		59.405	0.191		71.78	-2.729		84.4	52.75
4.44	0.01907		12.391	4.3787		24.247	1.164		36.132	1.164		47.755	158.842		59.406	1.164		71.781	-2.08		84.401	50.803
4.45	0.18129		12.392	4.08605		24.248	1.164		36.133	1.488		47.756	148.46		59.407	1.813		71.782	-2.08		84.402	44.963
4.46	0.08396		12.393	3.89982		24.249	1.164		36.134	0.84		47.757	189.014		59.408	-0.458		71.783	-1.432		84.403	45.937
4.47	0.14884		12.394	4.67134		24.25	1.488		36.135	0.515		47.758	222.432		59.409	0.515		71.784	-2.08		84.404	47.883
4.48	0.1164		12.395	7.25193		24.251	0.84		36.136	1.164		47.759	158.842		59.41	0.515		71.785	-2.405		84.405	47.559
4.49	0.1164		12.396	6.71985		24.252	0.515		36.137	0.84		47.76	232.814		59.411	-0.458		71.786	-2.08		84.406	74.812
4.5	-0.01338		12.397	5.7089		24.253	0.515		36.138	0.191		47.761	198.423		59.412	1.164		71.787	-1.107		84.407	104.336
4.51	0.1164		12.398	4.88417		24.254	1.164		36.139	0.84		47.762	215.943		59.413	0.84		71.788	-2.405		84.408	98.496
4.52	-0.01338		12.399	4.56493		24.255	-0.134		36.14	1.164		47.763	165.979		59.414	0.515		71.789	-1.432		84.409	82.274
4.53	0.08396		12.4	5.60248		24.256	1.488		36.141	-0.458		47.764	100.118		59.415	1.164		71.79	-0.783		84.41	85.843
4.54	0.08396		12.401	8.23628		24.257	0.515		36.142	1.164		47.765	61.834		59.416	1.164		71.791	-2.08		84.411	84.22
4.55	0.08396		12.402	11.4288		24.258	0.84		36.143	0.191		47.766	42.368		59.417	0.191		71.792	-1.432		84.412	78.056
4.56	0.08396		12.403	12.759		24.259	0.84		36.144	1.813		47.767	32.959		59.418	0.191		71.793	-1.432		84.413	73.19
4.57	0.18129		12.404	15.7918		24.26	1.164		36.145	1.813		47.768	26.47		59.419	0.515		71.794	-2.08		84.414	80.976
4.58	0.01907		12.405	20.7402		24.261	0.191		36.146	1.813		47.769	20.955		59.42	1.164		71.795	-1.432		84.415	118.936
4.59	0.08396		12.406	29.8388		24.262	0.84		36.147	1.488		47.77	17.71		59.421	0.84		71.796	-1.756		84.416	113.42
4.6	0.05151		12.407	46.5993		24.263	0.515		36.148	0.84		47.771	16.088		59.422	2.137		71.797	-1.756		84.417	83.247
4.61	0.14884		12.408	62.136		24.264	0.84		36.149	0.84		47.772	15.115		59.423	0.84		71.798	-0.134		84.418	70.918
4.62	-0.01338		12.409	73.895		24.265	1.164		36.15	0.515		47.773	13.168		59.424	1.164		71.799	-1.107		84.419	97.847
4.63	0.21373		12.41	84.0312		24.266	1.164		36.151	1.164		47.774	12.195		59.425	0.84		71.8	-1.107		84.42	158.517
4.64	0.01907		12.411	96.8011		24.267	0.84		36.152	1.488		47.775	8.951		59.426	0.515		71.801	-1.432		84.421	191.934
4.65	0.1164		12.412	108.773		24.268	0.191		36.153	1.164		47.776	8.626		59.427	0.515		71.802	-1.756		84.422	149.757
4.66	-0.04582		12.413	121.623		24.269	0.515		36.154	0.84		47.777	7.977		59.428	1.488		71.803	-1.432		84.423	144.891
4.67	0.14884		12.414	126.598		24.27	1.488		36.155	0.84		47.778	7.004		59.429	0.515		71.804	-1.432		84.424	138.077
4.68	0.05151		12.415	130.296		24.271	0.84		36.156	-0.134		47.779	6.679		59.43	0.84		71.805	-1.107		84.425	117.313
4.69	0.08396		12.416	125.241		24.272	0.84		36.157	0.84		47.78	6.355		59.431	0.191		71.806	-1.107		84.426	122.829
4.7	0.01907		12.417	114.307		24.273	0.515		36.158	0.84		47.781	5.382		59.432	1.164		71.807	-1.756		84.427	89.736
4.71	0.18129		12.418	91.161		24.274	0.84		36.159	0.515		47.782	6.679		59.433	0.515		71.808	-1.756		84.428	62.483
4.72	0.08396		12.419	73.0171		24.275	1.488		36.16	0.515		47.783	5.706		59.434	0.84		71.809	-1.756		84.429	49.181
4.73	0.1164		12.42	54.8732		24.276	2.137		36.161	0.84		47.784	4.733		59.435	0.84		71.81	-0.458		84.43	41.07
4.74	0.01907		12.421	39.1236		24.277	0.515		36.162	1.813		47.785	4.084		59.436	0.515		71.811	-1.432		84.431	32.635
4.75	0.01907		12.422	31.0093		24.278	0.84		36.163	1.488		47.786	4.408		59.437	1.164		71.812	-1.107		84.432	25.497
4.76	0.01907		12.423	27.2848		24.279	0.515		36.164	1.164		47.787	3.435		59.438	1.164		71.813	-1.432		84.433	23.226
4.77	0.1164		12.424	25.3427		24.28	1.813		36.165	0.515		47.788	3.76		59.439	-0.134		71.814	-1.107		84.434	23.226
4.78	0.05151		12.425	35.0532		24.281	0.515		36.166	0.191		47.789	3.76		59.44	1.164		71.815	-3.054		84.435	19.333
4.79	0.1164		12.426	33.1643		24.282	1.488		36.167	1.813		47.79	3.435		59.441	0.84		71.816	-1.107		84.436	17.062
4.8	0.01907		12.427	28.9874		24.283	0.191		36.168	2.137		47.791	3.111		59.442	0.515		71.817	-1.432		84.437	13.817
4.81	0.1164		12.428	93.5022		24.284	1.488		36.169	0.515		47.792	3.111		59.443	1.164		71.818	-0.458		84.438	13.493
4.82	0.1164		12.429	106.698		24.285	1.164		36.17	0.515		47.793	3.111		59.444	1.813		71.819	-1.432		84.439	11.87
4.83	-0.01338		12.43	103.718		24.286	1.164		36.171	0.84		47.794	1.164		59.445	0.84		71.82	0.191		84.44	10.248
4.84	0.08396		12.431	95.0186		24.287	1.164		36.172	1.164		47.795	2.786		59.446	1.813		71.821	-0.783		84.441	8.951
4.85	0.14884		12.432	88.9529		24.288	-0.783		36.173	2.137		47.796	2.462		59.447	0.84		71.822	-0.134		84.442	9.275
4.86	0.05151		12.433	127.076		24.289	0.515		36.174	-0.134		47.797	2.786		59.448	1.164		71.823	-2.08		84.443	8.302
4.87	0.21373		12.434	154.931		24.29	0.515		36.175	0.84		47.798	2.137		59.449	0.84		71.824	-1.107		84.444	7.653
4.88	0.01907		12.435	146.152		24.291	1.813		36.176	0.191		47.799	2.786		59.45	1.488		71.825	-1.432		84.445	7.977
4.89	0.24618		12.436	123.458		24.292	1.164		36.177	2.786		47.8	1.488		59.451	0.84		71.826	-0.458		84.446	5.706
4.9	0.14884		12.437	102.415		24.293	1.488		36.178	1.164		47.801	2.137		59.452	0.515		71.827	-1.107		84.447	6.355
4.91	0.01907		12.438	83.0734		24.294	0.191		36.179	1.488		47.802	3.435		59.453	2.137		71.828	-2.08		84.448	6.031
4.92	0.08396		12.439	69.665		24.295	0.84		36.18	0.191		47.803	2.462		59.454	0.515		71.829	-0.134		84.449	6.031
4.93	0.1164		12.44	62.8011		24.296	1.813		36.181	0.515		47.804	2.786		59.455	0.84		71.83	-0.783		84.45	5.057
4.94	0.05151		12.441	56.1235		24.297	1.488		36.182	0.515		47.805	3.435		59.456	1.488		71.831	-0.458		84.451	5.057
4.95	0.01907		12.442	50.3239		24.298	1.164		36.183	1.164		47.806	1.488		59.457	0.191		71.832	-1.756		84.452	4.733
4.96	0.01907		12.443	45.9076		24.299	2.137		36.184	2.462		47.807	2.137		59.458	2.137		71.833	-1.107		84.453	4.084
4.97	-0.01338		12.444	42.9811		24.3	0.84		36.185	0.191		47.808	0.84		59.459	0.84		71.834	-0.458		84.454	6.679
4.98	-0.46759		12.445	41.9436		24.301	1.164		36.186	0.84		47.809	1.488		59.46	0.84		71.835	-0.458		84.455	4.408
4.99	-4.42575		12.446	35.9577		24.302	-0.458		36.187	0.515		47.81	0.84		59.461	1.164		71.836	0.191		84.456	4.084
5	-38.7514		12.447	28.4553		24.303	0.84		36.188	-0.134		47.811	1.164		59.462	0.515		71.837	-0.134		84.457	4.408
5.01	-9.45456		12.448	22.097		24.304	0.84		36.189	0.515		47.812	1.488		59.463	0.84		71.838	-0.458		84.458	3.435
5.02	-2.41423		12.449	17.0422		24.305	0.84		36.19	1.164		47.813	1.813		59.464	0.84		71.839	-0.134		84.459	4.408
5.03	-1.27869		12.45	14.036		24.306	0.515		36.191	0.191		47.814	2.137		59.465	1.164		71.84	1.813		84.46	2.462
5.04	-0.6947		12.451	11.7214		24.307	0.84		36.192	1.488		47.815	2.137		59.466	1.813		71.841	1.164		84.461	2.786
5.05	-0.4027		12.452	10.072		24.308	0.515		36.193	1.488		47.816	1.488		59.467	1.488		71.842	0.515		84.462	2.462
5.06	3.26346		12.453	28.615		24.309	-0.134		36.194	1.164		47.817	1.164		59.468	2.462		71.843	0.191		84.463	3.111
5.07	46.641		12.454	38.2988		24.31	1.164		36.195	1.164		47.818	1.164		59.469	0.191		71.844	0.515		84.464	2.786
5.08	10.6607		12.455	39.363		24.311	0.84		36.196	2.786		47.819	2.137		59.47	0.515		71.845	0.84		84.465	2.786
5.09	1.41416		12.456	35.5586		24.312	1.813		36.197	1.164		47.82	1.813		59.471	1.164		71.846	0.191		84.466	2.786
5.1	0.66795		12.457	30.3442		24.313	0.84		36.198	1.813		47.821	1.488		59.472	-0.783		71.847	0.84		84.467	4.084
5.11	0.44084		12.458	26.7261		24.314	0.84		36.199	-0.134		47.822	1.164		59.473	0.191		71.848	-0.134		84.468	3.435
5.12	0.21373		12.459	23.8794		24.315	0.515		36.2	0.515		47.823	0.515		59.474	0.191		71.849	0.191		84.469	3.111
5.13	0.24618		12.46	22.9749		24.316	1.813		36.201	0.515		47.824	1.813		59.475	1.164		71.85	-0.134		84.47	3.435
5.14	0.1164		12.461	21.6181		24.317	1.488		36.202	0.84		47.825	1.488		59.476	1.164		71.851	0.515		84.471	2.786
5.15	0.18129		12.462	20.7934		24.318	1.164		36.203	0.84		47.826	1.813		59.477	1.813		71.852	1.164		84.472	3.111
5.16	0.18129		12.463	22.23		24.319	-0.458		36.204	1.164		47.827	-0.458		59.478	0.84		71.853	1.488		84.473	1.813
5.17	0.14884		12.464	29.4131		24.32	0.84		36.205	1.164		47.828	1.164		59.479	0.515		71.854	1.488		84.474	3.111
5.18	0.05151		12.465	31.4882		24.321	1.164		36.206	0.84		47.829	0.84		59.48	0.515		71.855	1.813		84.475	2.462
5.19	0.05151		12.466	31.0625		24.322	1.164		36.207	3.111		47.83	0.84		59.481	1.164		71.856	1.813		84.476	2.137
5.2	0.05151		12.467	29.8121		24.323	1.164		36.208	1.488		47.831	0.191		59.482	0.515		71.857	1.813		84.477	1.813
5.21	0.05151		12.468	28.0031		24.324	1.813		36.209	1.813		47.832	1.164		59.483	1.488		71.858	3.111		84.478	2.462
5.22	-0.04582		12.469	25.6087		24.325	1.164		36.21	0.191		47.833	1.164		59.484	1.164		71.859	3.76		84.479	2.137
5.23	0.14884		12.47	24.8904		24.326	1.813		36.211	0.191		47.834	0.84		59.485	0.191		71.86	4.733		84.48	1.164
5.24	0.01907		12.471	25.7417		24.327	0.84		36.212	0.191		47.835	1.164		59.486	0.84		71.861	4.084		84.481	1.164
5.25	0.14884		12.472	25.6619		24.328	0.515		36.213	0.515		47.836	1.164		59.487	0.515		71.862	4.084		84.482	2.786
5.26	0.01907		12.473	25.6087		24.329	0.515		36.214	0.84		47.837	1.164		59.488	0.84		71.863	4.733		84.483	1.813
5.27	0.08396		12.474	25.3693		24.33	1.164		36.215	0.84		47.838	0.84		59.489	1.164		71.864	3.111		84.484	1.488
5.28	0.05151		12.475	25.1032		24.331	0.515		36.216	0.84		47.839	1.488		59.49	0.84		71.865	4.084		84.485	2.137
5.29	0.01907		12.476	23.7996		24.332	-0.134		36.217	0.191		47.84	2.137		59.491	0.515		71.866	4.084		84.486	1.813
5.3	-0.07826		12.477	23.0813		24.333	0.515		36.218	0.84		47.841	0.515		59.492	0.84		71.867	4.408		84.487	1.813
5.31	0.05151		12.478	26.8857		24.334	0.84		36.219	0.84		47.842	0.84		59.493	1.488		71.868	4.084		84.488	2.137
5.32	-0.11071		12.479	41.4115		24.335	-0.134		36.22	1.488		47.843	1.488		59.494	0.84		71.869	5.057		84.489	2.137
5.33	0.14884		12.48	53.0907		24.336	1.164		36.221	0.84		47.844	2.462		59.495	0.191		71.87	5.382		84.49	1.813
5.34	0.05151		12.481	58.2253		24.337	1.488		36.222	0.84		47.845	1.488		59.496	0.515		71.871	6.679		84.491	2.137
5.35	-0.01338		12.482	59.3692		24.338	0.515		36.223	0.84		47.846	1.164		59.497	1.164		71.872	7.653		84.492	2.786
5.36	0.05151		12.483	64.2112		24.339	1.164		36.224	1.164		47.847	0.84		59.498	1.813		71.873	8.302		84.493	2.786
5.37	0.14884		12.484	74.1079		24.34	0.84		36.225	0.84		47.848	1.164		59.499	1.488		71.874	12.519		84.494	1.488
5.38	0.1164		12.485	73.8152		24.341	1.164		36.226	0.84		47.849	2.137		59.5	0.515		71.875	19.657		84.495	2.137
5.39	0.01907		12.486	67.1376		24.342	0.84		36.227	0.84		47.85	1.488		59.501	1.164		71.876	30.364		84.496	1.488
5.4	0.05151		12.487	56.6556		24.343	0.84		36.228	0.84		47.851	1.488		59.502	0.191		71.877	45.937		84.497	1.164
5.41	-0.04582		12.488	45.3223		24.344	0.515		36.229	1.488		47.852	-0.783		59.503	0.84		71.878	71.567		84.498	1.164
5.42	-0.01338		12.489	35.8247		24.345	-0.783		36.23	1.164		47.853	1.488		59.504	0.84		71.879	87.14		84.499	2.137
5.43	0.14884		12.49	29.0672		24.346	1.488		36.231	1.488		47.854	0.84		59.505	1.164		71.88	107.256		84.5	1.813
5.44	0.1164		12.491	24.4914		24.347	1.164		36.232	0.515		47.855	2.462		59.506	1.164		71.881	152.028		84.501	1.164
5.45	0.1164		12.492	23.1611		24.348	1.164		36.233	0.84		47.856	1.164		59.507	1.488		71.882	287.32		84.502	2.137
5.46	0.1164		12.493	22.496		24.349	-0.134		36.234	0.515		47.857	1.164		59.508	0.191		71.883	339.23		84.503	1.813
5.47	0.1164		12.494	22.6291		24.35	1.164		36.235	1.488		47.858	0.84		59.509	1.488		71.884	399.576		84.504	1.164
5.48	0.05151		12.495	26.9921		24.351	0.84		36.236	1.488		47.859	0.84		59.51	0.515		71.885	437.211		84.505	0.515
5.49	0.08396		12.496	27.3912		24.352	1.813		36.237	0.84		47.86	0.515		59.511	0.84		71.886	368.429		84.506	1.164
5.5	0.05151		12.497	23.5602		24.353	0.84		36.238	0.515		47.861	1.164		59.512	1.488		71.887	268.502		84.507	0.191
5.51	0.1164		12.498	19.4898		24.354	0.84		36.239	0.191		47.862	0.515		59.513	0.84		71.888	198.748		84.508	1.164
5.52	0.08396		12.499	16.1643		24.355	0.191		36.24	1.813		47.863	0.515		59.514	1.164		71.889	153.002		84.509	0.191
5.53	0.08396		12.5	13.4507		24.356	0.515		36.241	0.84		47.864	1.488		59.515	0.515		71.89	118.611		84.51	2.462
5.54	0.05151		12.501	11.4288		24.357	-0.134		36.242	1.813		47.865	1.813		59.516	0.515		71.891	102.065		84.511	2.137
5.55	0.01907		12.502	10.205		24.358	0.191		36.243	0.515		47.866	1.488		59.517	0.84		71.892	88.114		84.512	1.813
5.56	0.18129		12.503	9.14082		24.359	1.164		36.244	0.84		47.867	0.515		59.518	0.191		71.893	80.327		84.513	0.515
5.57	0.18129		12.504	8.12987		24.36	2.137		36.245	1.164		47.868	0.84		59.519	2.137		71.894	72.216		84.514	1.813
5.58	0.08396		12.505	7.30514		24.361	1.164		36.246	2.137		47.869	0.515		59.52	1.488		71.895	58.914		84.515	1.488
5.59	0.14884		12.506	6.61344		24.362	0.515		36.247	1.813		47.87	0.515		59.521	1.164		71.896	51.128		84.516	0.84
5.6	0.24618		12.507	5.97494		24.363	1.164		36.248	0.84		47.871	0.84		59.522	1.164		71.897	49.83		84.517	1.164
5.61	0.08396		12.508	5.57588		24.364	1.164		36.249	0.515		47.872	0.515		59.523	1.164		71.898	54.372		84.518	1.164
5.62	0.08396		12.509	5.20342		24.365	0.84		36.25	0.515		47.873	-0.134		59.524	1.164		71.899	55.67		84.519	0.84
5.63	0.21373		12.51	4.88417		24.366	0.84		36.251	1.488		47.874	2.462		59.525	0.191		71.9	55.021		84.52	1.488
5.64	0.01907		12.511	4.56493		24.367	0.84		36.252	1.164		47.875	1.164		59.526	0.84		71.901	61.834		84.521	-0.134
5.65	0.1164		12.512	4.32549		24.368	1.164		36.253	1.488		47.876	1.488		59.527	0.84		71.902	64.43		84.522	1.164
5.66	-0.01338		12.513	4.05945		24.369	0.515		36.254	0.191		47.877	0.515		59.528	1.164		71.903	69.945		84.523	1.813
5.67	0.21373		12.514	4.00624		24.37	0.191		36.255	0.84		47.878	0.515		59.529	1.813		71.904	67.025		84.524	2.462
5.68	0.05151		12.515	3.82001		24.371	0.84		36.256	0.84		47.879	1.813		59.53	1.813		71.905	97.198		84.525	1.164
5.69	0.14884		12.516	3.55397		24.372	1.164		36.257	1.488		47.88	1.164		59.531	1.164		71.906	141.322		84.526	1.164
5.7	0.14884		12.517	3.44756		24.373	1.164		36.258	1.164		47.881	1.164		59.532	1.164		71.907	145.215		84.527	1.164
5.71	0.14884		12.518	3.36774		24.374	0.515		36.259	1.488		47.882	0.84		59.533	0.84		71.908	180.579		84.528	0.84
5.72	0.1164		12.519	3.15491		24.375	1.488		36.26	0.191		47.883	1.164		59.534	0.84		71.909	230.867		84.529	1.488
5.73	0.08396		12.52	2.99529		24.376	0.515		36.261	-0.134		47.884	1.164		59.535	-0.134		71.91	159.166		84.53	1.164
5.74	0.05151		12.521	2.86227		24.377	0.515		36.262	0.84		47.885	1.813		59.536	0.84		71.911	167.277		84.531	0.191
5.75	0.1164		12.522	2.72925		24.378	2.137		36.263	0.84		47.886	0.84		59.537	1.813		71.912	179.606		84.532	1.164
5.76	-0.01338		12.523	2.56962		24.379	1.164		36.264	2.137		47.887	0.191		59.538	0.84		71.913	131.589		84.533	1.488
5.77	0.05151		12.524	2.41		24.38	1.164		36.265	1.164		47.888	1.488		59.539	0.191		71.914	141.971		84.534	1.164
5.78	0.01907		12.525	2.35679		24.381	-0.134		36.266	0.84		47.889	2.137		59.54	1.164		71.915	144.566		84.535	1.488
5.79	0.18129		12.526	2.25037		24.382	1.164		36.267	0.84		47.89	1.164		59.541	-0.458		71.916	112.122		84.536	1.813
5.8	0.05151		12.527	2.11735		24.383	0.84		36.268	1.813		47.891	0.191		59.542	1.164		71.917	75.785		84.537	1.488
5.81	0.21373		12.528	2.03754		24.384	0.515		36.269	1.164		47.892	0.84		59.543	0.191		71.918	53.399		84.538	0.191
5.82	0.05151		12.529	2.06415		24.385	0.191		36.27	1.164		47.893	-0.134		59.544	0.515		71.919	44.639		84.539	1.488
5.83	0.1164		12.53	1.87792		24.386	0.84		36.271	0.191		47.894	0.84		59.545	0.515		71.92	34.906		84.54	1.488
5.84	0.08396		12.531	1.98433		24.387	1.488		36.272	-0.134		47.895	1.813		59.546	1.164		71.921	29.39		84.541	0.191
5.85	0.14884		12.532	2.56962		24.388	0.515		36.273	2.137		47.896	2.462		59.547	0.191		71.922	23.875		84.542	0.84
5.86	0.18129		12.533	3.15491		24.389	0.515		36.274	0.515		47.897	1.164		59.548	-0.134		71.923	21.279		84.543	2.462
5.87	0.18129		12.534	6.56023		24.39	2.462		36.275	1.488		47.898	1.488		59.549	-0.134		71.924	20.63		84.544	2.137
5.88	0.05151		12.535	7.43816		24.391	0.191		36.276	-0.134		47.899	-1.107		59.55	-0.134		71.925	17.71		84.545	1.813
5.89	-0.43515		12.536	6.90608		24.392	1.164		36.277	-0.134		47.9	1.488		59.551	-3.054		71.926	16.413		84.546	2.462
5.9	-4.23109		12.537	6.21438		24.393	-0.458		36.278	0.515		47.901	0.515		59.552	-3.703		71.927	15.115		84.547	1.164
5.91	-41.0874		12.538	5.60248		24.394	1.164		36.279	1.164		47.902	0.515		59.553	-9.543		71.928	12.519		84.548	1.488
5.92	-8.28658		12.539	4.91078		24.395	0.84		36.28	1.164		47.903	-0.458		59.554	-17.005		71.929	11.87		84.549	0.84
5.93	-2.44667		12.54	4.4053		24.396	1.164		36.281	1.164		47.904	1.488		59.555	-28.036		71.93	9.924		84.55	0.84
5.94	-1.70046		12.541	3.95303		24.397	0.191		36.282	0.191		47.905	1.164		59.556	-47.177		71.931	8.626		84.551	1.813
5.95	-0.82448		12.542	3.7668		24.398	1.164		36.283	-0.134		47.906	0.84		59.557	-80.595		71.932	8.302		84.552	1.164
5.96	-0.4027		12.543	3.42095		24.399	0.191		36.284	1.488		47.907	1.488		59.558	-154.567		71.933	7.653		84.553	2.137
5.97	4.36656		12.544	3.02189		24.4	1.164		36.285	1.164		47.908	0.515		59.559	-373.564		71.934	7.328		84.554	1.488
5.98	45.1161		12.545	2.86227		24.401	1.488		36.286	2.137		47.909	2.462		59.56	-611.378		71.935	6.031		84.555	1.488
5.99	10.4336		12.546	2.64943		24.402	0.84		36.287	-0.134		47.91	1.164		59.561	-470.247		71.936	7.004		84.556	2.137
6	1.31683		12.547	2.48981		24.403	1.488		36.288	1.813		47.911	0.515		59.562	-379.404		71.937	5.706		84.557	0.84
6.01	0.60306		12.548	2.54302		24.404	1.488		36.289	0.191		47.912	-0.134		59.563	-299.591		71.938	6.355		84.558	1.164
6.02	0.31106		12.549	2.27698		24.405	1.813		36.29	1.813		47.913	1.164		59.564	-216.859		71.939	4.408		84.559	1.488
6.03	0.27862		12.55	2.17056		24.406	0.515		36.291	0.515		47.914	1.164		59.565	-144.834		71.94	4.733		84.56	0.191
6.04	0.18129		12.551	2.09075		24.407	0.84		36.292	0.84		47.915	1.488		59.566	-85.786		71.941	3.435		84.561	0.515
6.05	0.18129		12.552	1.98433		24.408	1.813		36.293	0.515		47.916	0.515		59.567	-43.933		71.942	3.76		84.562	1.164
6.06	-0.04582		12.553	1.98433		24.409	0.515		36.294	0.84		47.917	0.515		59.568	-16.356		71.943	4.084		84.563	1.164
6.07	0.24618		12.554	1.82471		24.41	0.515		36.295	2.137		47.918	1.488		59.569	0.84		71.944	4.733		84.564	1.164
6.08	0.1164		12.555	1.69169		24.411	0.191		36.296	0.84		47.919	0.84		59.57	12.519		71.945	3.76		84.565	1.488
6.09	0.1164		12.556	1.53207		24.412	1.164		36.297	2.137		47.92	1.488		59.571	10.573		71.946	4.408		84.566	0.84
6.1	0.01907		12.557	1.58527		24.413	0.84		36.298	-0.458		47.921	1.164		59.572	-1.756		71.947	4.084		84.567	1.488
6.11	0.05151		12.558	1.55867		24.414	1.164		36.299	1.164		47.922	0.84		59.573	-21.222		71.948	2.786		84.568	-0.783
6.12	0.08396		12.559	1.45225		24.415	0.84		36.3	0.515		47.923	1.164		59.574	-40.689		71.949	3.435		84.569	1.488
6.13	0.1164		12.56	1.34584		24.416	0.84		36.301	1.488		47.924	0.84		59.575	-61.128		71.95	2.786		84.57	1.488
6.14	0.01907		12.561	1.39905		24.417	0.84		36.302	1.488		47.925	0.84		59.576	-72.808		71.951	2.462		84.571	1.164
6.15	0.1164		12.562	1.37244		24.418	2.137		36.303	1.164		47.926	0.515		59.577	-72.808		71.952	3.76		84.572	0.515
6.16	-0.01338		12.563	1.34584		24.419	0.191		36.304	0.191		47.927	1.488		59.578	-66.644		71.953	2.786		84.573	1.164
6.17	0.05151		12.564	1.21282		24.42	0.84		36.305	-0.134		47.928	0.515		59.579	-55.613		71.954	2.462		84.574	1.164
6.18	-0.04582		12.565	1.23942		24.421	-0.458		36.306	2.137		47.929	1.164		59.58	-45.88		71.955	4.408		84.575	1.164
6.19	0.1164		12.566	1.1064		24.422	0.515		36.307	1.813		47.93	0.84		59.581	-36.147		71.956	2.462		84.576	1.488
6.2	0.08396		12.567	1.15961		24.423	-0.783		36.308	2.137		47.931	0.515		59.582	-29.333		71.957	2.786		84.577	1.164
6.21	0.01907		12.568	1.21282		24.424	1.164		36.309	0.515		47.932	-0.458		59.583	-24.142		71.958	2.137		84.578	0.84
6.22	0.01907		12.569	1.21282		24.425	1.488		36.31	0.84		47.933	1.813		59.584	-20.898		71.959	2.137		84.579	1.164
6.23	0.08396		12.57	1.13301		24.426	1.813		36.311	-0.134		47.934	0.84		59.585	-18.302		71.96	1.813		84.58	2.137
6.24	0.05151		12.571	1.26603		24.427	0.191		36.312	1.488		47.935	0.84		59.586	-16.356		71.961	2.786		84.581	1.488
6.25	0.08396		12.572	1.15961		24.428	1.164		36.313	1.164		47.936	0.515		59.587	-14.409		71.962	3.111		84.582	3.435
6.26	0.08396		12.573	1.15961		24.429	0.84		36.314	0.515		47.937	1.488		59.588	-15.058		71.963	4.408		84.583	0.84
6.27	0.18129		12.574	1.23942		24.43	0.84		36.315	-0.134		47.938	1.488		59.589	-14.734		71.964	2.786		84.584	1.813
6.28	0.08396		12.575	1.1064		24.431	0.84		36.316	0.515		47.939	1.164		59.59	-16.031		71.965	2.786		84.585	0.515
6.29	0.01907		12.576	1.1064		24.432	0.515		36.317	1.813		47.94	1.488		59.591	-16.68		71.966	0.515		84.586	1.813
6.3	0.01907		12.577	1.15961		24.433	0.515		36.318	0.84		47.941	0.84		59.592	-17.978		71.967	2.137		84.587	1.164
6.31	0.1164		12.578	1.0798		24.434	0.515		36.319	1.813		47.942	0.515		59.593	-17.005		71.968	1.813		84.588	2.137
6.32	0.08396		12.579	1.02659		24.435	0.84		36.32	1.164		47.943	0.84		59.594	-17.005		71.969	1.813		84.589	1.164
6.33	0.05151		12.58	1.02659		24.436	0.191		36.321	1.164		47.944	0.515		59.595	-17.005		71.97	2.137		84.59	0.515
6.34	0.05151		12.581	0.94678		24.437	0.515		36.322	0.191		47.945	0.515		59.596	-17.653		71.971	1.488		84.591	1.164
6.35	0.08396		12.582	1.02659		24.438	0.84		36.323	0.515		47.946	1.813		59.597	-14.409		71.972	2.137		84.592	1.488
6.36	0.05151		12.583	1.45225		24.439	2.137		36.324	-0.134		47.947	0.84		59.598	-13.436		71.973	2.137		84.593	2.462
6.37	-0.04582		12.584	1.63848		24.44	0.84		36.325	1.164		47.948	1.813		59.599	-11.814		71.974	1.813		84.594	0.84
6.38	0.01907		12.585	1.58527		24.441	0.515		36.326	0.515		47.949	0.84		59.6	-11.814		71.975	2.137		84.595	0.84
6.39	0.08396		12.586	1.45225		24.442	0.191		36.327	0.515		47.95	1.164		59.601	-10.84		71.976	1.164		84.596	-0.783
6.4	0.01907		12.587	1.26603		24.443	1.488		36.328	2.462		47.951	0.515		59.602	-8.894		71.977	0.515		84.597	1.164
6.41	0.05151		12.588	1.18621		24.444	1.164		36.329	1.164		47.952	1.164		59.603	-8.245		71.978	1.488		84.598	0.191
6.42	-0.07826		12.589	1.02659		24.445	0.84		36.33	1.813		47.953	1.488		59.604	-7.271		71.979	1.488		84.599	2.462
6.43	0.08396		12.59	0.97338		24.446	0.515		36.331	-0.134		47.954	0.515		59.605	-8.245		71.98	2.137		84.6	1.488
6.44	0.08396		12.591	0.89357		24.447	0.191		36.332	0.84		47.955	0.84		59.606	-7.92		71.981	1.488		84.601	1.164
6.45	0.01907		12.592	0.78715		24.448	1.164		36.333	0.84		47.956	0.515		59.607	-9.543		71.982	1.488		84.602	0.515
6.46	-0.07826		12.593	0.84036		24.449	0.84		36.334	1.164		47.957	1.813		59.608	-8.894		71.983	1.813		84.603	1.164
6.47	0.01907		12.594	0.68074		24.45	1.164		36.335	1.164		47.958	1.164		59.609	-8.894		71.984	1.813		84.604	1.813
6.48	0.05151		12.595	0.68074		24.451	0.84		36.336	1.164		47.959	0.84		59.61	-8.245		71.985	2.137		84.605	0.84
6.49	-0.04582		12.596	0.70734		24.452	0.191		36.337	0.191		47.96	1.164		59.611	-7.92		71.986	1.813		84.606	0.191
6.5	-0.04582		12.597	0.70734		24.453	1.488		36.338	0.515		47.961	1.164		59.612	-7.92		71.987	2.137		84.607	2.137
6.51	0.01907		12.598	0.60092		24.454	1.164		36.339	1.488		47.962	1.164		59.613	-6.947		71.988	2.462		84.608	1.164
6.52	-0.01338		12.599	0.81376		24.455	1.164		36.34	1.164		47.963	0.84		59.614	-6.623		71.989	1.488		84.609	1.164
6.53	0.1164		12.6	0.57432		24.456	0.84		36.341	1.813		47.964	1.488		59.615	-7.596		71.99	2.137		84.61	2.137
6.54	-0.01338		12.601	0.57432		24.457	0.84		36.342	1.488		47.965	3.111		59.616	-6.298		71.991	0.84		84.611	0.515
6.55	0.14884		12.602	0.57432		24.458	1.164		36.343	0.515		47.966	0.515		59.617	-6.298		71.992	1.488		84.612	2.137
6.56	0.01907		12.603	0.52111		24.459	0.515		36.344	0.515		47.967	1.164		59.618	-5.649		71.993	1.488		84.613	0.515
6.57	0.1164		12.604	0.52111		24.46	1.164		36.345	0.84		47.968	-0.458		59.619	-5.325		71.994	2.137		84.614	0.84
6.58	-0.01338		12.605	0.54772		24.461	0.191		36.346	0.84		47.969	1.488		59.62	-4.676		71.995	0.84		84.615	1.164
6.59	-0.01338		12.606	0.52111		24.462	0.84		36.347	0.84		47.97	0.84		59.621	-4.676		71.996	2.137		84.616	1.164
6.6	0.05151		12.607	0.57432		24.463	0.515		36.348	0.515		47.971	1.164		59.622	-5		71.997	1.488		84.617	0.515
6.61	-0.07826		12.608	0.52111		24.464	1.164		36.349	1.164		47.972	0.515		59.623	-3.703		71.998	1.488		84.618	1.813
6.62	0.01907		12.609	0.54772		24.465	0.515		36.35	1.164		47.973	1.813		59.624	-3.054		71.999	1.813		84.619	1.164
6.63	0.08396		12.61	0.49451		24.466	1.164		36.351	1.164		47.974	1.164		59.625	-4.027		72	1.488		84.62	2.137
6.64	0.1164		12.611	0.36149		24.467	0.515		36.352	1.164		47.975	0.84		59.626	-4.351		72.001	0.191		84.621	0.84
6.65	0.14884		12.612	0.38809		24.468	0.515		36.353	1.813		47.976	2.137		59.627	-4.676		72.002	2.137		84.622	0.84
6.66	0.08396		12.613	0.52111		24.469	2.137		36.354	0.515		47.977	1.488		59.628	-5		72.003	1.813		84.623	1.488
6.67	0.1164		12.614	0.52111		24.47	0.191		36.355	0.191		47.978	1.813		59.629	-5		72.004	1.164		84.624	1.164
6.68	0.01907		12.615	0.49451		24.471	1.164		36.356	0.515		47.979	1.813		59.63	-4.027		72.005	1.813		84.625	0.515
6.69	0.08396		12.616	0.49451		24.472	-0.783		36.357	-0.458		47.98	1.164		59.631	-5.325		72.006	3.435		84.626	0.515
6.7	0.01907		12.617	0.52111		24.473	1.488		36.358	1.488		47.981	0.515		59.632	-3.703		72.007	2.137		84.627	1.813
6.71	0.08396		12.618	0.4679		24.474	0.191		36.359	1.488		47.982	1.488		59.633	-4.027		72.008	0.515		84.628	0.191
6.72	0.05151		12.619	0.4679		24.475	0.515		36.36	0.84		47.983	1.488		59.634	-3.054		72.009	1.164		84.629	1.164
6.73	0.08396		12.62	0.38809		24.476	-0.134		36.361	2.462		47.984	1.164		59.635	-3.703		72.01	1.164		84.63	1.488
6.74	0.05151		12.621	0.4413		24.477	0.84		36.362	1.164		47.985	0.515		59.636	-3.703		72.011	1.488		84.631	1.164
6.75	-0.01338		12.622	0.33488		24.478	0.515		36.363	1.488		47.986	0.191		59.637	-4.027		72.012	0.515		84.632	1.164
6.76	0.05151		12.623	0.4413		24.479	1.813		36.364	0.515		47.987	-0.134		59.638	-3.378		72.013	1.488		84.633	1.164
6.77	0.18129		12.624	0.38809		24.48	1.164		36.365	0.84		47.988	0.84		59.639	-4.676		72.014	1.164		84.634	-0.134
6.78	0.05151		12.625	0.4147		24.481	2.137		36.366	0.191		47.989	1.164		59.64	-3.378		72.015	0.84		84.635	0.515
6.79	0.05151		12.626	0.4413		24.482	0.515		36.367	0.515		47.99	2.462		59.641	-3.054		72.016	0.515		84.636	0.84
6.8	-0.53248		12.627	0.38809		24.483	0.515		36.368	0.84		47.991	0.84		59.642	-4.676		72.017	1.164		84.637	0.84
6.81	-4.06887		12.628	0.36149		24.484	-0.458		36.369	1.488		47.992	1.488		59.643	-3.378		72.018	1.488		84.638	0.84
6.82	-39.0434		12.629	0.36149		24.485	0.84		36.37	0.84		47.993	1.164		59.644	-3.054		72.019	1.488		84.639	1.164
6.83	-9.42212		12.63	0.30828		24.486	0.84		36.371	1.488		47.994	0.515		59.645	-2.405		72.02	1.488		84.64	1.164
6.84	-2.51156		12.631	0.33488		24.487	0.515		36.372	1.813		47.995	0.84		59.646	-3.378		72.021	0.515		84.641	-0.134
6.85	-1.57069		12.632	0.33488		24.488	0.515		36.373	0.84		47.996	1.488		59.647	-3.703		72.022	1.488		84.642	1.164
6.86	-0.82448		12.633	0.33488		24.489	0.84		36.374	1.488		47.997	0.84		59.648	-2.729		72.023	1.488		84.643	0.84
6.87	-0.33782		12.634	0.4679		24.49	0.84		36.375	-0.458		47.998	0.84		59.649	-2.729		72.024	1.164		84.644	1.813
6.88	4.30167		12.635	0.36149		24.491	0.515		36.376	0.515		47.999	1.488		59.65	-2.729		72.025	0.84		84.645	1.164
6.89	43.6237		12.636	0.36149		24.492	0.84		36.377	0.191		48	1.164		59.651	-2.729		72.026	0.84		84.646	1.164
6.9	10.9527		12.637	0.33488		24.493	-0.134		36.378	-0.134		48.001	1.488		59.652	-3.378		72.027	0.84		84.647	1.164
6.91	1.47905		12.638	0.33488		24.494	-0.134		36.379	0.84		48.002	0.84		59.653	-4.027		72.028	1.813		84.648	0.84
6.92	0.66795		12.639	0.30828		24.495	-1.756		36.38	0.515		48.003	1.813		59.654	-2.405		72.029	0.191		84.649	1.164
6.93	0.37595		12.64	0.38809		24.496	-3.054		36.381	1.164		48.004	0.191		59.655	-3.054		72.03	1.164		84.65	1.488
6.94	0.1164		12.641	0.30828		24.497	-5		36.382	2.137		48.005	-0.134		59.656	-3.054		72.031	1.488		84.651	1.813
6.95	0.14884		12.642	0.25507		24.498	-5.325		36.383	-0.134		48.006	0.515		59.657	-2.08		72.032	0.84		84.652	1.488
6.96	0.1164		12.643	0.30828		24.499	-8.894		36.384	0.84		48.007	1.488		59.658	-2.08		72.033	1.164		84.653	0.84
6.97	0.14884		12.644	0.28168		24.5	-13.436		36.385	0.191		48.008	2.137		59.659	-3.054		72.034	0.84		84.654	1.164
6.98	0.05151		12.645	0.28168		24.501	-17.653		36.386	1.813		48.009	1.488		59.66	-2.729		72.035	1.813		84.655	1.813
6.99	0.14884		12.646	0.20186		24.502	-25.44		36.387	1.164		48.01	0.515		59.661	-2.729		72.036	1.813		84.656	1.164
7	0.1164		12.647	0.28168		24.503	-32.578		36.388	1.488		48.011	0.515		59.662	-2.729		72.037	1.813		84.657	0.84
7.01	0.18129		12.648	0.25507		24.504	-52.369		36.389	0.191		48.012	-0.458		59.663	-2.729		72.038	3.111		84.658	1.488
7.02	0.14884		12.649	0.17526		24.505	-78.324		36.39	0.515		48.013	0.84		59.664	-2.729		72.039	1.488		84.659	1.488
7.03	0.1164		12.65	0.28168		24.506	-176.953		36.391	0.84		48.014	0.84		59.665	-3.054		72.04	1.813		84.66	0.515
7.04	-0.04582		12.651	0.4679		24.507	-263.903		36.392	1.488		48.015	1.488		59.666	-2.405		72.041	0.84		84.661	0.515
7.05	0.08396		12.652	0.52111		24.508	-289.534		36.393	0.515		48.016	0.84		59.667	-3.054		72.042	0.84		84.662	0.515
7.06	0.21373		12.653	0.4413		24.509	-208.424		36.394	0.84		48.017	1.488		59.668	-2.405		72.043	0.84		84.663	0.515
7.07	0.05151		12.654	0.4413		24.51	-155.54		36.395	0.84		48.018	0.515		59.669	-3.378		72.044	1.813		84.664	1.488
7.08	0.14884		12.655	0.38809		24.511	-120.176		36.396	-0.458		48.019	1.488		59.67	-2.729		72.045	2.137		84.665	1.488
7.09	0.18129		12.656	0.4413		24.512	-87.084		36.397	1.164		48.02	0.84		59.671	-2.405		72.046	2.137		84.666	0.84
7.1	0.14884		12.657	0.33488		24.513	-60.479		36.398	2.137		48.021	1.488		59.672	-3.054		72.047	1.488		84.667	0.84
7.11	0.18129		12.658	0.4413		24.514	-41.986		36.399	0.84		48.022	2.137		59.673	-2.08		72.048	1.488		84.668	1.488
7.12	0.05151		12.659	0.36149		24.515	-27.062		36.4	0.515		48.023	-0.134		59.674	-2.729		72.049	1.488		84.669	0.84
7.13	0.1164		12.66	0.36149		24.516	-17.005		36.401	0.515		48.024	0.84		59.675	-3.054		72.05	0.515		84.67	0.515
7.14	0.14884		12.661	0.28168		24.517	-10.516		36.402	1.164		48.025	-0.134		59.676	-2.08		72.051	0.84		84.671	-1.432
7.15	0.1164		12.662	0.28168		24.518	-8.245		36.403	1.813		48.026	1.813		59.677	-2.729		72.052	-1.432		84.672	1.164
7.16	0.18129		12.663	0.38809		24.519	-10.191		36.404	1.164		48.027	0.84		59.678	-2.729		72.053	1.164		84.673	0.84
7.17	0.24618		12.664	0.33488		24.52	-12.787		36.405	2.137		48.028	1.164		59.679	-2.729		72.054	0.515		84.674	1.164
7.18	0.18129		12.665	0.28168		24.521	-16.031		36.406	1.488		48.029	0.515		59.68	-2.08		72.055	0.84		84.675	1.813
7.19	0.24618		12.666	0.30828		24.522	-18.302		36.407	0.515		48.03	1.813		59.681	-2.08		72.056	2.137		84.676	1.164
7.2	0.27862		12.667	0.28168		24.523	-20.249		36.408	0.515		48.031	0.84		59.682	-2.729		72.057	1.488		84.677	0.84
7.21	0.14884		12.668	0.33488		24.524	-19.6		36.409	0.515		48.032	1.164		59.683	-2.08		72.058	0.191		84.678	0.84
7.22	0.18129		12.669	0.33488		24.525	-17.005		36.41	0.515		48.033	0.84		59.684	-2.729		72.059	0.84		84.679	1.488
7.23	0.08396		12.67	0.20186		24.526	-17.653		36.411	0.84		48.034	2.462		59.685	-0.458		72.06	0.84		84.68	1.164
7.24	0.08396		12.671	0.22847		24.527	-15.058		36.412	1.164		48.035	0.84		59.686	-1.756		72.061	0.84		84.681	0.191
7.25	0.01907		12.672	0.30828		24.528	-15.058		36.413	0.84		48.036	1.488		59.687	-1.432		72.062	1.488		84.682	0.191
7.26	0.08396		12.673	0.38809		24.529	-10.84		36.414	1.164		48.037	0.84		59.688	-1.756		72.063	1.488		84.683	1.488
7.27	0.08396		12.674	0.33488		24.53	-9.543		36.415	0.84		48.038	1.488		59.689	-1.756		72.064	1.164		84.684	1.488
7.28	0.01907		12.675	0.28168		24.531	-8.894		36.416	-0.458		48.039	0.84		59.69	-1.756		72.065	1.164		84.685	2.786
7.29	0.01907		12.676	0.33488		24.532	-6.623		36.417	0.515		48.04	1.813		59.691	-1.107		72.066	0.515		84.686	1.488
7.3	0.14884		12.677	0.28168		24.533	-5.649		36.418	-0.134		48.041	1.488		59.692	-1.432		72.067	1.488		84.687	1.488
7.31	0.08396		12.678	0.25507		24.534	-5.325		36.419	1.164		48.042	0.84		59.693	-2.08		72.068	1.164		84.688	0.84
7.32	-0.07826		12.679	0.22847		24.535	-4.351		36.42	0.84		48.043	0.84		59.694	-2.08		72.069	0.84		84.689	1.164
7.33	0.01907		12.68	0.20186		24.536	-5		36.421	1.164		48.044	0.84		59.695	-1.756		72.07	1.164		84.69	0.191
7.34	0.08396		12.681	0.22847		24.537	-4.676		36.422	1.813		48.045	1.164		59.696	-2.405		72.071	0.84		84.691	1.813
7.35	-0.01338		12.682	0.30828		24.538	-4.676		36.423	1.813		48.046	0.84		59.697	-1.756		72.072	1.488		84.692	1.164
7.36	0.08396		12.683	0.17526		24.539	-5		36.424	0.191		48.047	0.84		59.698	-1.756		72.073	0.84		84.693	0.84
7.37	0.14884		12.684	0.20186		24.54	-4.351		36.425	1.164		48.048	1.488		59.699	-1.432		72.074	0.515		84.694	0.84
7.38	0.05151		12.685	0.25507		24.541	-4.351		36.426	0.191		48.049	0.84		59.7	-1.756		72.075	0.515		84.695	1.164
7.39	0.18129		12.686	0.22847		24.542	-4.027		36.427	1.813		48.05	1.813		59.701	-1.756		72.076	1.164		84.696	0.84
7.4	0.01907		12.687	0.17526		24.543	-4.027		36.428	0.84		48.051	1.164		59.702	-1.432		72.077	0.191		84.697	1.164
7.41	0.08396		12.688	0.33488		24.544	-1.756		36.429	1.488		48.052	0.84		59.703	-2.08		72.078	0.515		84.698	0.515
7.42	0.37595		12.689	0.17526		24.545	-3.378		36.43	0.191		48.053	0.515		59.704	-1.432		72.079	0.191		84.699	-0.458
7.43	0.1164		12.69	0.28168		24.546	-2.405		36.431	0.191		48.054	0.515		59.705	-1.756		72.08	1.164		84.7	1.813
7.44	0.05151		12.691	0.30828		24.547	-2.729		36.432	0.84		48.055	0.84		59.706	-2.08		72.081	1.488		84.701	0.515
7.45	0.27862		12.692	0.38809		24.548	-3.378		36.433	1.488		48.056	0.84		59.707	-1.432		72.082	0.515		84.702	0.191
7.46	0.05151		12.693	0.38809		24.549	-3.054		36.434	1.164		48.057	0.84		59.708	-1.756		72.083	0.515		84.703	2.137
7.47	0.14884		12.694	0.28168		24.55	-3.703		36.435	1.164		48.058	0.191		59.709	-1.432		72.084	1.813		84.704	0.515
7.48	0.08396		12.695	0.28168		24.551	-2.729		36.436	0.515		48.059	1.164		59.71	-1.432		72.085	1.813		84.705	-0.134
7.49	0.14884		12.696	0.28168		24.552	-2.729		36.437	-0.458		48.06	0.84		59.711	-2.405		72.086	0.515		84.706	1.164
7.5	0.14884		12.697	0.17526		24.553	-1.432		36.438	0.515		48.061	1.813		59.712	-1.756		72.087	0.84		84.707	0.515
7.51	0.08396		12.698	0.33488		24.554	-0.458		36.439	0.84		48.062	0.191		59.713	-1.432		72.088	2.462		84.708	0.84
7.52	0.1164		12.699	0.28168		24.555	-0.783		36.44	1.488		48.063	0.515		59.714	-1.432		72.089	0.84		84.709	0.84
7.53	0.14884		12.7	0.25507		24.556	-2.08		36.441	1.164		48.064	1.164		59.715	-2.729		72.09	1.813		84.71	2.137
7.54	0.18129		12.701	0.28168		24.557	-2.405		36.442	0.515		48.065	1.813		59.716	-2.405		72.091	2.137		84.711	1.164
7.55	0.14884		12.702	0.30828		24.558	-2.405		36.443	1.813		48.066	0.84		59.717	-1.432		72.092	0.515		84.712	0.515
7.56	0.08396		12.703	0.25507		24.559	-1.756		36.444	1.164		48.067	1.164		59.718	-1.756		72.093	1.813		84.713	1.488
7.57	0.08396		12.704	0.25507		24.56	-1.432		36.445	1.164		48.068	0.84		59.719	-1.756		72.094	0.84		84.714	0.84
7.58	0.05151		12.705	0.17526		24.561	-1.432		36.446	1.164		48.069	1.164		59.72	-1.432		72.095	0.515		84.715	1.164
7.59	0.01907		12.706	0.28168		24.562	-2.08		36.447	0.84		48.07	0.515		59.721	-1.107		72.096	0.84		84.716	0.84
7.6	0.08396		12.707	0.22847		24.563	-0.783		36.448	0.191		48.071	0.515		59.722	-1.432		72.097	2.137		84.717	0.515
7.61	0.05151		12.708	0.28168		24.564	-1.432		36.449	0.191		48.072	0.84		59.723	-1.432		72.098	0.84		84.718	1.164
7.62	0.05151		12.709	0.25507		24.565	-0.783		36.45	0.515		48.073	1.164		59.724	-1.756		72.099	1.488		84.719	1.164
7.63	0.01907		12.71	0.25507		24.566	-1.432		36.451	1.488		48.074	0.515		59.725	-1.756		72.1	1.164		84.72	0.84
7.64	0.01907		12.711	0.12205		24.567	-2.08		36.452	1.164		48.075	1.164		59.726	-1.432		72.101	1.488		84.721	1.164
7.65	-0.04582		12.712	0.30828		24.568	-1.432		36.453	1.488		48.076	0.84		59.727	-1.756		72.102	1.488		84.722	1.164
7.66	0.05151		12.713	0.25507		24.569	-2.405		36.454	0.515		48.077	0.84		59.728	-1.756		72.103	0.84		84.723	2.137
7.67	-0.04582		12.714	0.22847		24.57	-1.432		36.455	0.84		48.078	1.164		59.729	-0.783		72.104	1.164		84.724	-0.134
7.68	0.05151		12.715	0.28168		24.571	-2.405		36.456	0.191		48.079	1.164		59.73	-1.432		72.105	2.137		84.725	0.84
7.69	-0.01338		12.716	0.20186		24.572	-1.432		36.457	0.515		48.08	1.164		59.731	-2.08		72.106	1.164		84.726	0.84
7.7	-0.14315		12.717	0.09545		24.573	-2.08		36.458	-0.134		48.081	-0.458		59.732	-0.134		72.107	1.488		84.727	0.191
7.71	-0.62981		12.718	0.28168		24.574	-2.729		36.459	0.515		48.082	0.84		59.733	-1.432		72.108	0.84		84.728	1.164
7.72	-4.03643		12.719	0.25507		24.575	-1.432		36.46	1.813		48.083	1.164		59.734	-0.783		72.109	0.84		84.729	0.515
7.73	-35.1502		12.72	0.20186		24.576	-0.134		36.461	0.84		48.084	1.164		59.735	-1.432		72.11	0.84		84.73	1.164
7.74	-10.2008		12.721	0.20186		24.577	-1.107		36.462	1.488		48.085	0.191		59.736	-0.783		72.111	1.488		84.731	1.488
7.75	-2.44667		12.722	0.22847		24.578	-1.107		36.463	0.84		48.086	0.84		59.737	-0.783		72.112	0.84		84.732	1.164
7.76	-1.83024		12.723	0.22847		24.579	-0.458		36.464	0.84		48.087	0.515		59.738	-1.756		72.113	2.137		84.733	0.515
7.77	-0.88936		12.724	0.12205		24.58	-0.458		36.465	0.515		48.088	0.84		59.739	-1.432		72.114	0.515		84.734	1.813
7.78	-0.43515		12.725	0.12205		24.581	-0.134		36.466	0.84		48.089	0.84		59.74	-1.432		72.115	0.515		84.735	1.164
7.79	3.91234		12.726	0.14866		24.582	0.191		36.467	0.191		48.09	0.515		59.741	-1.107		72.116	3.111		84.736	0.84
7.8	45.4081		12.727	0.20186		24.583	-1.756		36.468	-1.432		48.091	0.84		59.742	-1.432		72.117	0.84		84.737	-0.134
7.81	10.8553		12.728	0.17526		24.584	-2.405		36.469	1.164		48.092	1.813		59.743	-1.107		72.118	1.488		84.738	2.137
7.82	1.34927		12.729	0.14866		24.585	-0.458		36.47	0.84		48.093	1.164		59.744	-0.134		72.119	1.488		84.739	0.515
7.83	0.50573		12.73	0.22847		24.586	-1.107		36.471	2.137		48.094	1.488		59.745	0.191		72.12	0.84		84.74	0.515
7.84	0.37595		12.731	0.22847		24.587	-1.756		36.472	0.84		48.095	1.164		59.746	-1.107		72.121	1.488		84.741	1.813
7.85	0.24618		12.732	0.25507		24.588	-0.783		36.473	1.164		48.096	0.84		59.747	-0.458		72.122	1.488		84.742	1.164
7.86	0.05151		12.733	0.22847		24.589	-1.107		36.474	0.84		48.097	0.515		59.748	0.191		72.123	1.488		84.743	0.515
7.87	0.18129		12.734	0.25507		24.59	-0.134		36.475	1.488		48.098	1.164		59.749	-0.458		72.124	0.84		84.744	0.84
7.88	0.14884		12.735	0.12205		24.591	-1.107		36.476	0.515		48.099	1.164		59.75	-0.458		72.125	1.813		84.745	0.84
7.89	0.05151		12.736	0.17526		24.592	-0.458		36.477	0.84		48.1	0.84		59.751	-1.432		72.126	1.488		84.746	1.164
7.9	0.24618		12.737	0.12205		24.593	-2.08		36.478	0.191		48.101	0.191		59.752	-0.783		72.127	1.164		84.747	1.164
7.91	0.31106		12.738	0.17526		24.594	-0.783		36.479	-0.783		48.102	0.191		59.753	2.137		72.128	0.515		84.748	0.515
7.92	0.24618		12.739	0.20186		24.595	-0.458		36.48	0.84		48.103	2.462		59.754	-0.458		72.129	0.191		84.749	0.84
7.93	0.18129		12.74	0.25507		24.596	0.515		36.481	1.488		48.104	1.164		59.755	-0.458		72.13	1.164		84.75	1.488
7.94	0.01907		12.741	0.20186		24.597	-0.134		36.482	2.137		48.105	1.813		59.756	-0.458		72.131	1.164		84.751	2.137
7.95	0.1164		12.742	0.22847		24.598	0.191		36.483	0.515		48.106	1.164		59.757	-0.783		72.132	1.164		84.752	0.84
7.96	0.18129		12.743	0.17526		24.599	-0.783		36.484	1.164		48.107	0.84		59.758	-0.134		72.133	0.515		84.753	2.137
7.97	0.01907		12.744	0.12205		24.6	-0.134		36.485	1.488		48.108	1.164		59.759	-0.783		72.134	0.515		84.754	2.462
7.98	0.08396		12.745	0.14866		24.601	-0.458		36.486	1.164		48.109	1.164		59.76	-0.783		72.135	0.84		84.755	1.164
7.99	0.01907		12.746	0.17526		24.602	-1.432		36.487	0.84		48.11	1.164		59.761	-0.134		72.136	0.84		84.756	0.515
8	0.05151		12.747	0.12205		24.603	-1.107		36.488	1.164		48.111	0.84		59.762	-0.134		72.137	0.191		84.757	0.515
8.01	0.01907		12.748	0.14866		24.604	-2.08		36.489	0.515		48.112	0.191		59.763	-1.432		72.138	2.137		84.758	1.488
8.02	-0.01338		12.749	0.25507		24.605	-0.783		36.49	0.515		48.113	1.488		59.764	-0.458		72.139	0.84		84.759	0.84
8.03	-0.01338		12.75	0.17526		24.606	-0.783		36.491	1.164		48.114	1.488		59.765	-0.134		72.14	1.164		84.76	0.515
8.04	-0.01338		12.751	0.25507		24.607	-0.783		36.492	1.164		48.115	1.164		59.766	0.515		72.141	2.462		84.761	0.84
8.05	-0.01338		12.752	0.17526		24.608	-0.458		36.493	0.84		48.116	0.515		59.767	-0.134		72.142	1.164		84.762	0.515
8.06	-0.04582		12.753	0.06884		24.609	0.515		36.494	1.164		48.117	0.515		59.768	-1.432		72.143	0.84		84.763	1.164
8.07	0.01907		12.754	0.14866		24.61	-0.134		36.495	0.515		48.118	1.488		59.769	-0.458		72.144	1.164		84.764	1.164
8.08	-0.04582		12.755	0.14866		24.611	-0.458		36.496	1.488		48.119	1.164		59.77	-1.107		72.145	0.515		84.765	0.84
8.09	0.05151		12.756	0.17526		24.612	-0.458		36.497	1.164		48.12	0.515		59.771	-0.458		72.146	0.84		84.766	1.488
8.1	-0.01338		12.757	0.20186		24.613	-0.134		36.498	0.515		48.121	0.191		59.772	0.191		72.147	1.813		84.767	1.164
8.11	-0.07826		12.758	0.17526		24.614	-1.107		36.499	0.515		48.122	0.84		59.773	0.515		72.148	0.515		84.768	0.515
8.12	-0.11071		12.759	0.20186		24.615	-1.107		36.5	0.191		48.123	0.84		59.774	0.84		72.149	0.191		84.769	1.488
8.13	0.08396		12.76	0.22847		24.616	-0.134		36.501	1.813		48.124	1.164		59.775	1.488		72.15	0.84		84.77	1.164
8.14	0.08396		12.761	0.25507		24.617	1.813		36.502	0.84		48.125	1.164		59.776	1.813		72.151	1.164		84.771	1.164
8.15	0.18129		12.762	0.12205		24.618	1.164		36.503	2.462		48.126	1.164		59.777	0.84		72.152	2.137		84.772	0.84
8.16	0.08396		12.763	0.28168		24.619	-0.458		36.504	-0.134		48.127	0.515		59.778	1.164		72.153	0.84		84.773	0.515
8.17	0.08396		12.764	0.20186		24.62	-0.134		36.505	1.813		48.128	-0.458		59.779	1.813		72.154	0.515		84.774	-1.107
8.18	0.1164		12.765	0.20186		24.621	-0.458		36.506	0.84		48.129	1.164		59.78	2.462		72.155	1.813		84.775	1.164
8.19	0.14884		12.766	0.17526		24.622	-1.107		36.507	2.462		48.13	0.515		59.781	3.111		72.156	1.164		84.776	0.191
8.2	0.01907		12.767	0.17526		24.623	-1.432		36.508	0.515		48.131	1.164		59.782	1.488		72.157	1.164		84.777	0.84
8.21	0.01907		12.768	0.09545		24.624	-0.783		36.509	1.164		48.132	0.191		59.783	1.164		72.158	0.515		84.778	1.488
8.22	-0.01338		12.769	0.22847		24.625	-0.783		36.51	-0.134		48.133	0.84		59.784	2.137		72.159	0.515		84.779	1.164
8.23	0.01907		12.77	0.12205		24.626	-0.458		36.511	-0.134		48.134	0.191		59.785	2.462		72.16	0.84		84.78	0.84
8.24	0.08396		12.771	0.17526		24.627	-0.134		36.512	0.84		48.135	0.84		59.786	2.462		72.161	0.515		84.781	1.488
8.25	0.05151		12.772	0.12205		24.628	0.515		36.513	1.488		48.136	1.164		59.787	2.462		72.162	0.515		84.782	1.164
8.26	0.05151		12.773	0.20186		24.629	-0.134		36.514	1.813		48.137	0.84		59.788	2.786		72.163	1.813		84.783	0.84
8.27	0.1164		12.774	0.14866		24.63	-0.134		36.515	-0.134		48.138	2.137		59.789	2.462		72.164	1.164		84.784	0.191
8.28	0.08396		12.775	0.14866		24.631	-0.134		36.516	0.84		48.139	0.84		59.79	5.057		72.165	1.164		84.785	0.84
8.29	0.1164		12.776	0.09545		24.632	-0.134		36.517	1.164		48.14	1.488		59.791	6.679		72.166	3.111		84.786	1.813
8.3	0.14884		12.777	0.12205		24.633	-0.134		36.518	1.164		48.141	0.191		59.792	10.248		72.167	0.84		84.787	2.137
			12.778	0.20186		24.634	-1.107		36.519	0.84		48.142	1.813		59.793	12.519		72.168	1.164		84.788	3.111
			12.779	0.17526		24.635	-1.107		36.52	0.84		48.143	0.84		59.794	14.466		72.169	0.515		84.789	1.164
			12.78	0.04224		24.636	0.515		36.521	0.515		48.144	0.191		59.795	20.306		72.17	1.164		84.79	1.164
			12.781	0.14866		24.637	-0.134		36.522	0.84		48.145	-0.134		59.796	31.012		72.171	0.84		84.791	1.488
			12.782	0.25507		24.638	0.191		36.523	1.813		48.146	1.164		59.797	40.746		72.172	1.813		84.792	0.84
			12.783	0.12205		24.639	-0.134		36.524	1.164		48.147	1.164		59.798	44.314		72.173	1.488		84.793	1.164
			12.784	0.04224		24.64	-1.432		36.525	1.813		48.148	0.84		59.799	45.288		72.174	0.84		84.794	1.164
			12.785	0.22847		24.641	0.84		36.526	-0.458		48.149	0.84		59.8	54.048		72.175	1.488		84.795	0.84
			12.786	0.22847		24.642	-0.458		36.527	0.191		48.15	1.813		59.801	72.541		72.176	0.84		84.796	0.84
			12.787	0.09545		24.643	0.191		36.528	0.515		48.151	0.84		59.802	148.46		72.177	0.84		84.797	0.515
			12.788	0.20186		24.644	-0.134		36.529	1.813		48.152	0.515		59.803	228.272		72.178	1.164		84.798	1.164
			12.789	0.20186		24.645	-0.783		36.53	0.84		48.153	0.84		59.804	310.679		72.179	0.191		84.799	1.488
			12.79	0.14866		24.646	-0.783		36.531	1.164		48.154	0.84		59.805	395.358		72.18	1.488		84.8	0.84
			12.791	0.30828		24.647	0.84		36.532	0.191		48.155	0.515		59.806	411.58		72.181	1.488		84.801	1.164
			12.792	0.20186		24.648	0.84		36.533	1.164		48.156	1.164		59.807	330.146		72.182	1.488		84.802	-0.783
			12.793	0.20186		24.649	-1.107		36.534	0.84		48.157	1.164		59.808	258.12		72.183	-0.458		84.803	1.164
			12.794	0.17526		24.65	-0.458		36.535	2.137		48.158	0.84		59.809	177.659		72.184	0.84		84.804	-0.458
			12.795	0.09545		24.651	-0.458		36.536	1.164		48.159	0.84		59.81	136.455		72.185	1.164		84.805	0.515
			12.796	0.17526		24.652	0.191		36.537	1.488		48.16	0.515		59.811	112.122		72.186	0.191		84.806	1.164
			12.797	0.20186		24.653	1.488		36.538	1.488		48.161	2.462		59.812	94.603		72.187	0.515		84.807	1.164
			12.798	0.17526		24.654	1.164		36.539	0.84		48.162	0.84		59.813	85.518		72.188	1.488		84.808	0.84
			12.799	0.12205		24.655	0.515		36.54	1.488		48.163	2.137		59.814	85.843		72.189	0.84		84.809	0.84
			12.8	0.14866		24.656	1.488		36.541	0.84		48.164	-0.134		59.815	96.225		72.19	1.164		84.81	1.164
			12.801	0.14866		24.657	1.488		36.542	0.84		48.165	1.164		59.816	107.905		72.191	1.488		84.811	1.164
			12.802	0.12205		24.658	2.137		36.543	0.84		48.166	0.515		59.817	117.638		72.192	1.488		84.812	1.164
			12.803	0.14866		24.659	3.76		36.544	0.515		48.167	1.164		59.818	138.402		72.193	1.164		84.813	1.813
			12.804	0.04224		24.66	3.76		36.545	-0.783		48.168	0.515		59.819	149.757		72.194	0.515		84.814	1.164
			12.805	0.09545		24.661	3.76		36.546	1.164		48.169	0.515		59.82	223.405		72.195	0.84		84.815	1.488
			12.806	0.09545		24.662	5.057		36.547	0.84		48.17	0.84		59.821	219.836		72.196	1.488		84.816	1.813
			12.807	0.17526		24.663	7.653		36.548	2.462		48.171	1.164		59.822	208.805		72.197	1.164		84.817	0.84
			12.808	0.09545		24.664	8.626		36.549	1.164		48.172	0.191		59.823	211.401		72.198	0.84		84.818	1.164
			12.809	0.20186		24.665	8.626		36.55	0.84		48.173	0.84		59.824	159.815		72.199	0.84		84.819	0.84
			12.81	0.14866		24.666	10.248		36.551	0.191		48.174	0.84		59.825	101.416		72.2	0.515		84.82	1.164
			12.811	0.22847		24.667	17.386		36.552	0.515		48.175	0.515		59.826	64.754		72.201	1.164		84.821	1.164
			12.812	0.09545		24.668	25.497		36.553	0.84		48.176	1.164		59.827	45.612		72.202	0.191		84.822	1.488
			12.813	0.20186		24.669	59.888		36.554	1.488		48.177	1.488		59.828	38.15		72.203	0.84		84.823	-0.458
			12.814	0.01564		24.67	97.198		36.555	0.84		48.178	0.84		59.829	29.715		72.204	0.191		84.824	1.488
			12.815	0.17526		24.671	143.917		36.556	0.515		48.179	0.515		59.83	23.875		72.205	1.488		84.825	1.488
			12.816	0.17526		24.672	223.405		36.557	0.515		48.18	0.84		59.831	20.63		72.206	1.488		84.826	1.488
			12.817	0.22847		24.673	339.23		36.558	0.515		48.181	1.488		59.832	18.684		72.207	1.488		84.827	0.515
			12.818	0.25507		24.674	331.443		36.559	0.191		48.182	1.488		59.833	17.386		72.208	0.191		84.828	1.164
			12.819	0.38809		24.675	272.071		36.56	-0.134		48.183	1.488		59.834	15.115		72.209	0.84		84.829	0.191
			12.82	0.17526		24.676	402.82		36.561	1.488		48.184	0.515		59.835	11.546		72.21	0.515		84.83	0.515
			12.821	0.20186		24.677	214.645		36.562	2.137		48.185	0.515		59.836	12.195		72.211	1.488		84.831	1.164
			12.822	0.14866		24.678	112.771		36.563	-0.458		48.186	1.164		59.837	9.924		72.212	1.164		84.832	0.84
			12.823	0.17526		24.679	63.132		36.564	0.191		48.187	0.84		59.838	9.275		72.213	1.164		84.833	0.515
			12.824	-0.03757		24.68	37.501		36.565	1.164		48.188	0.515		59.839	8.626		72.214	1.164		84.834	1.813
			12.825	0.12205		24.681	27.119		36.566	1.813		48.189	0.515		59.84	7.004		72.215	1.813		84.835	1.164
			12.826	0.09545		24.682	20.955		36.567	1.488		48.19	0.84		59.841	7.004		72.216	-0.134		84.836	-0.458
			12.827	0.14866		24.683	16.088		36.568	0.515		48.191	0.515		59.842	6.679		72.217	1.164		84.837	0.515
			12.828	0.14866		24.684	12.844		36.569	0.515		48.192	0.84		59.843	5.706		72.218	0.84		84.838	-0.458
			12.829	0.14866		24.685	8.302		36.57	1.813		48.193	0.84		59.844	6.031		72.219	0.84		84.839	0.84
			12.83	0.09545		24.686	7.977		36.571	0.84		48.194	1.164		59.845	6.031		72.22	1.164		84.84	0.191
			12.831	0.20186		24.687	8.302		36.572	0.84		48.195	1.164		59.846	6.031		72.221	0.515		84.841	-0.134
			12.832	0.20186		24.688	7.653		36.573	-0.134		48.196	1.164		59.847	4.733		72.222	1.164		84.842	0.84
			12.833	0.12205		24.689	7.653		36.574	0.515		48.197	1.488		59.848	5.057		72.223	1.164		84.843	1.488
			12.834	0.20186		24.69	7.004		36.575	0.84		48.198	0.515		59.849	5.057		72.224	1.488		84.844	0.84
			12.835	0.20186		24.691	6.679		36.576	1.164		48.199	0.515		59.85	4.084		72.225	1.164		84.845	1.164
			12.836	0.09545		24.692	6.031		36.577	1.813		48.2	0.84		59.851	3.111		72.226	0.84		84.846	0.84
			12.837	0.20186		24.693	5.382		36.578	1.164		48.201	1.164		59.852	3.111		72.227	1.164		84.847	1.164
			12.838	0.20186		24.694	4.733		36.579	0.515		48.202	0.84		59.853	3.76		72.228	1.164		84.848	1.488
			12.839	0.12205		24.695	3.76		36.58	0.84		48.203	0.515		59.854	3.76		72.229	0.515		84.849	0.84
			12.84	0.09545		24.696	4.408		36.581	0.191		48.204	0.515		59.855	3.111		72.23	1.164		84.85	1.164
			12.841	0.12205		24.697	3.111		36.582	1.488		48.205	1.164		59.856	2.462		72.231	0.515		84.851	1.488
			12.842	-0.01097		24.698	3.76		36.583	0.515		48.206	1.164		59.857	3.435		72.232	1.488		84.852	2.462
			12.843	0.12205		24.699	5.057		36.584	0.84		48.207	1.488		59.858	2.462		72.233	0.191		84.853	1.164
			12.844	0.12205		24.7	3.435		36.585	1.488		48.208	2.462		59.859	3.435		72.234	0.515		84.854	1.813
			12.845	0.14866		24.701	4.084		36.586	1.164		48.209	0.84		59.86	2.462		72.235	1.488		84.855	1.164
			12.846	0.12205		24.702	2.462		36.587	1.488		48.21	0.84		59.861	2.137		72.236	1.164		84.856	0.84
			12.847	0.17526		24.703	2.786		36.588	1.813		48.211	-1.107		59.862	3.111		72.237	1.813		84.857	0.515
			12.848	0.20186		24.704	2.137		36.589	1.164		48.212	-0.134		59.863	3.111		72.238	1.813		84.858	1.813
			12.849	0.17526		24.705	2.137		36.59	1.164		48.213	0.515		59.864	2.462		72.239	0.84		84.859	0.84
			12.85	0.14866		24.706	2.786		36.591	0.84		48.214	0.515		59.865	1.813		72.24	1.164		84.86	0.84
			12.851	0.12205		24.707	2.786		36.592	1.488		48.215	0.84		59.866	1.813		72.241	-0.134		84.861	1.164
			12.852	-0.03757		24.708	2.137		36.593	0.515		48.216	1.164		59.867	3.111		72.242	0.84		84.862	0.515
			12.853	0.14866		24.709	2.462		36.594	0.191		48.217	1.164		59.868	3.111		72.243	1.488		84.863	0.84
			12.854	0.14866		24.71	4.733		36.595	0.84		48.218	0.84		59.869	2.137		72.244	2.137		84.864	0.84
			12.855	0.20186		24.711	2.137		36.596	1.164		48.219	1.164		59.87	1.813		72.245	1.813		84.865	0.191
			12.856	0.14866		24.712	1.813		36.597	1.164		48.22	1.813		59.871	1.488		72.246	0.515		84.866	1.164
			12.857	0.20186		24.713	0.191		36.598	1.813		48.221	1.488		59.872	1.164		72.247	0.84		84.867	1.164
			12.858	0.20186		24.714	1.164		36.599	0.515		48.222	0.84		59.873	1.813		72.248	0.84		84.868	1.164
			12.859	0.14866		24.715	1.488		36.6	0.84		48.223	0.515		59.874	1.488		72.249	-0.458		84.869	0.515
			12.86	0.09545		24.716	1.488		36.601	1.813		48.224	0.191		59.875	2.137		72.25	1.164		84.87	0.515
			12.861	0.12205		24.717	1.813		36.602	1.164		48.225	0.84		59.876	1.488		72.251	0.191		84.871	1.164
			12.862	0.12205		24.718	1.164		36.603	1.164		48.226	1.488		59.877	1.164		72.252	-0.134		84.872	-0.134
			12.863	0.12205		24.719	1.813		36.604	0.515		48.227	1.488		59.878	1.488		72.253	1.164		84.873	0.84
			12.864	0.20186		24.72	2.137		36.605	0.84		48.228	0.515		59.879	1.813		72.254	1.813		84.874	1.164
			12.865	0.20186		24.721	2.137		36.606	-0.783		48.229	0.515		59.88	1.488		72.255	0.84		84.875	1.164
			12.866	0.09545		24.722	1.164		36.607	1.164		48.23	2.137		59.881	1.813		72.256	0.515		84.876	1.164
			12.867	0.17526		24.723	1.813		36.608	0.515		48.231	0.84		59.882	1.488		72.257	1.488		84.877	0.84
			12.868	0.12205		24.724	1.164		36.609	1.164		48.232	1.488		59.883	3.111		72.258	0.515		84.878	0.84
			12.869	0.09545		24.725	0.84		36.61	0.515		48.233	0.515		59.884	1.813		72.259	1.164		84.879	2.137
			12.87	0.04224		24.726	0.84		36.611	1.164		48.234	0.84		59.885	1.813		72.26	1.164		84.88	0.84
			12.871	0.09545		24.727	1.813		36.612	0.515		48.235	0.84		59.886	1.488		72.261	1.488		84.881	0.515
			12.872	0.14866		24.728	1.488		36.613	1.164		48.236	1.488		59.887	1.488		72.262	1.164		84.882	0.84
			12.873	0.12205		24.729	1.164		36.614	0.515		48.237	1.164		59.888	0.84		72.263	-0.458		84.883	-0.458
			12.874	0.22847		24.73	1.164		36.615	0.84		48.238	1.488		59.889	2.786		72.264	1.164		84.884	1.488
			12.875	0.25507		24.731	1.164		36.616	0.84		48.239	1.164		59.89	1.488		72.265	0.84		84.885	0.84
			12.876	0.12205		24.732	1.488		36.617	0.84		48.24	0.84		59.891	1.813		72.266	0.191		84.886	1.164
			12.877	0.12205		24.733	0.84		36.618	0.515		48.241	0.191		59.892	1.488		72.267	1.164		84.887	1.488
			12.878	0.20186		24.734	2.137		36.619	0.515		48.242	0.515		59.893	1.488		72.268	1.164		84.888	0.84
			12.879	0.09545		24.735	0.515		36.62	1.164		48.243	1.164		59.894	0.84		72.269	0.515		84.889	0.515
			12.88	-0.03757		24.736	1.488		36.621	0.84		48.244	-0.134		59.895	0.515		72.27	0.515		84.89	1.164
			12.881	0.04224		24.737	1.164		36.622	1.488		48.245	1.164		59.896	0.191		72.271	0.515		84.891	1.813
			12.882	0.04224		24.738	0.84		36.623	0.191		48.246	1.488		59.897	2.462		72.272	0.515		84.892	1.164
			12.883	0.06884		24.739	0.515		36.624	0.515		48.247	0.84		59.898	1.488		72.273	0.191		84.893	-0.134
			12.884	0.12205		24.74	1.813		36.625	1.488		48.248	-0.134		59.899	1.164		72.274	0.515		84.894	1.488
			12.885	0.22847		24.741	1.488		36.626	0.84		48.249	1.164		59.9	0.84		72.275	2.462		84.895	0.84
			12.886	0.14866		24.742	1.164		36.627	1.488		48.25	1.488		59.901	1.813		72.276	0.84		84.896	0.515
			12.887	0.17526		24.743	-0.134		36.628	0.191		48.251	0.84		59.902	2.462		72.277	2.137		84.897	0.515
			12.888	0.14866		24.744	0.84		36.629	1.164		48.252	1.164		59.903	1.488		72.278	0.84		84.898	0.84
			12.889	0.04224		24.745	0.84		36.63	0.84		48.253	0.515		59.904	1.488		72.279	1.164		84.899	1.488
			12.89	0.12205		24.746	1.813		36.631	1.813		48.254	0.515		59.905	1.164		72.28	0.84		84.9	0.84
			12.891	0.22847		24.747	1.164		36.632	0.84		48.255	1.164		59.906	1.488		72.281	0.84		84.901	-0.134
			12.892	0.06884		24.748	1.488		36.633	1.488		48.256	0.515		59.907	2.786		72.282	1.164		84.902	0.191
			12.893	0.06884		24.749	0.191		36.634	0.84		48.257	1.164		59.908	0.515		72.283	1.813		84.903	1.164
			12.894	0.20186		24.75	0.84		36.635	0.515		48.258	1.488		59.909	0.84		72.284	1.488		84.904	0.191
			12.895	0.17526		24.751	0.84		36.636	-1.432		48.259	0.515		59.91	0.515		72.285	1.164		84.905	0.84
			12.896	0.12205		24.752	1.488		36.637	0.515		48.26	1.164		59.911	0.515		72.286	0.191		84.906	0.515
			12.897	0.22847		24.753	1.488		36.638	1.164		48.261	1.488		59.912	1.164		72.287	1.164		84.907	1.164
			12.898	0.14866		24.754	1.164		36.639	2.462		48.262	1.813		59.913	1.164		72.288	0.84		84.908	-0.134
			12.899	0.09545		24.755	1.164		36.64	1.488		48.263	0.84		59.914	1.164		72.289	0.84		84.909	0.84
			12.9	0.09545		24.756	1.813		36.641	0.84		48.264	0.84		59.915	0.84		72.29	-0.134		84.91	1.488
			12.901	0.06884		24.757	0.515		36.642	0.84		48.265	1.813		59.916	0.191		72.291	1.164		84.911	1.488
			12.902	0.01564		24.758	1.813		36.643	1.488		48.266	1.164		59.917	0.515		72.292	1.488		84.912	1.164
			12.903	0.12205		24.759	1.488		36.644	0.191		48.267	1.164		59.918	1.488		72.293	1.164		84.913	0.515
			12.904	0.12205		24.76	0.84		36.645	1.488		48.268	0.191		59.919	1.813		72.294	0.515		84.914	1.813
			12.905	0.06884		24.761	1.164		36.646	0.84		48.269	1.813		59.92	1.488		72.295	1.488		84.915	2.137
			12.906	0.06884		24.762	0.84		36.647	1.164		48.27	1.488		59.921	1.813		72.296	1.813		84.916	-0.134
			12.907	0.14866		24.763	1.164		36.648	0.84		48.271	1.488		59.922	0.515		72.297	1.813		84.917	-0.134
			12.908	-0.01097		24.764	1.164		36.649	0.515		48.272	0.515		59.923	1.813		72.298	1.164		84.918	1.164
			12.909	0.06884		24.765	2.462		36.65	1.164		48.273	1.164		59.924	1.813		72.299	2.462		84.919	0.191
			12.91	0.14866		24.766	1.164		36.651	1.164		48.274	0.84		59.925	1.164		72.3	0.515		84.92	1.164
			12.911	0.12205		24.767	0.84		36.652	1.488		48.275	1.164		59.926	2.462		72.301	1.164		84.921	0.515
			12.912	0.04224		24.768	1.488		36.653	0.515		48.276	1.813		59.927	1.488		72.302	1.164		84.922	1.488
			12.913	0.06884		24.769	1.813		36.654	0.84		48.277	2.786		59.928	1.813		72.303	1.488		84.923	1.164
			12.914	0.14866		24.77	0.84		36.655	1.164		48.278	-0.458		59.929	1.488		72.304	0.84		84.924	0.84
			12.915	0.06884		24.771	0.515		36.656	1.488		48.279	1.488		59.93	1.488		72.305	2.137		84.925	0.84
			12.916	0.06884		24.772	0.84		36.657	0.84		48.28	-0.458		59.931	0.84		72.306	1.164		84.926	0.515
			12.917	0.14866		24.773	-0.134		36.658	0.84		48.281	1.488		59.932	0.84		72.307	1.488		84.927	1.164
			12.918	0.20186		24.774	1.164		36.659	0.515		48.282	0.515		59.933	-0.458		72.308	0.515		84.928	0.84
			12.919	0.09545		24.775	2.462		36.66	0.191		48.283	0.84		59.934	0.515		72.309	0.191		84.929	-0.134
			12.92	0.09545		24.776	1.813		36.661	2.462		48.284	1.488		59.935	0.515		72.31	-0.134		84.93	1.164
			12.921	0.09545		24.777	1.488		36.662	1.164		48.285	1.164		59.936	1.488		72.311	0.515		84.931	1.488
			12.922	0.01564		24.778	0.191		36.663	1.488		48.286	0.515		59.937	0.84		72.312	0.84		84.932	0.191
			12.923	0.14866		24.779	1.813		36.664	1.164		48.287	-0.134		59.938	1.488		72.313	0.84		84.933	0.84
			12.924	0.09545		24.78	1.488		36.665	0.84		48.288	2.137		59.939	0.515		72.314	1.164		84.934	1.164
			12.925	-0.01097		24.781	1.164		36.666	0.515		48.289	0.84		59.94	1.488		72.315	1.164		84.935	1.488
			12.926	0.09545		24.782	0.191		36.667	1.164		48.29	1.813		59.941	1.164		72.316	0.84		84.936	0.191
			12.927	0.09545		24.783	0.84		36.668	1.488		48.291	-0.134		59.942	1.488		72.317	1.164		84.937	0.515
			12.928	0.06884		24.784	0.84		36.669	1.488		48.292	0.515		59.943	1.164		72.318	1.164		84.938	0.515
			12.929	0.06884		24.785	1.813		36.67	0.84		48.293	-0.134		59.944	3.111		72.319	1.488		84.939	0.84
			12.93	0.14866		24.786	2.137		36.671	0.84		48.294	1.488		59.945	0.84		72.32	0.191		84.94	1.164
			12.931	0.09545		24.787	-0.783		36.672	0.191		48.295	0.515		59.946	1.164		72.321	0.84		84.941	1.488
			12.932	0.06884		24.788	0.515		36.673	0.84		48.296	1.164		59.947	2.462		72.322	0.84		84.942	1.164
			12.933	0.12205		24.789	0.515		36.674	0.191		48.297	1.164		59.948	1.488		72.323	1.813		84.943	1.488
			12.934	0.14866		24.79	1.813		36.675	0.515		48.298	0.515		59.949	1.488		72.324	1.813		84.944	1.488
			12.935	0.01564		24.791	1.164		36.676	0.84		48.299	0.191		59.95	1.813		72.325	1.164		84.945	1.164
			12.936	0.14866		24.792	0.84		36.677	1.164		48.3	0.515		59.951	1.488		72.326	0.191		84.946	1.488
			12.937	0.09545		24.793	0.191		36.678	0.515		48.301	0.515		59.952	1.164		72.327	2.137		84.947	1.488
			12.938	0.01564		24.794	1.164		36.679	0.515		48.302	0.84		59.953	0.191		72.328	0.84		84.948	0.515
			12.939	-0.01097		24.795	0.84		36.68	0.84		48.303	0.84		59.954	1.164		72.329	0.515		84.949	1.164
			12.94	0.12205		24.796	1.164		36.681	1.164		48.304	1.488		59.955	-0.783		72.33	-0.134		84.95	0.84
			12.941	-0.01097		24.797	1.813		36.682	2.462		48.305	1.164		59.956	1.164		72.331	1.164		84.951	0.515
			12.942	0.04224		24.798	-0.458		36.683	-0.134		48.306	0.84		59.957	1.813		72.332	1.164		84.952	1.164
			12.943	0.12205		24.799	1.164		36.684	0.191		48.307	0.84		59.958	1.164		72.333	1.164		84.953	-0.134
			12.944	0.06884		24.8	0.515		36.685	0.515		48.308	2.137		59.959	1.488		72.334	1.164		84.954	1.164
			12.945	0.06884		24.801	1.813		36.686	1.164		48.309	1.488		59.96	1.813		72.335	2.137		84.955	1.164
			12.946	0.12205		24.802	1.164		36.687	0.84		48.31	0.84		59.961	0.191		72.336	1.488		84.956	0.191
			12.947	-0.01097		24.803	0.84		36.688	0.191		48.311	0.515		59.962	0.515		72.337	1.488		84.957	0.515
			12.948	-0.03757		24.804	0.191		36.689	-0.134		48.312	-0.134		59.963	0.84		72.338	0.84		84.958	0.191
			12.949	0.06884		24.805	0.191		36.69	0.84		48.313	1.164		59.964	1.488		72.339	1.164		84.959	0.84
			12.95	0.04224		24.806	1.164		36.691	0.84		48.314	0.84		59.965	0.84		72.34	0.515		84.96	0.515
			12.951	0.01564		24.807	1.488		36.692	1.488		48.315	0.515		59.966	1.488		72.341	1.488		84.961	0.515
			12.952	0.12205		24.808	1.813		36.693	1.164		48.316	1.164		59.967	0.191		72.342	1.488		84.962	0.84
			12.953	0.12205		24.809	-0.783		36.694	2.462		48.317	0.84		59.968	1.813		72.343	1.164		84.963	0.515
			12.954	0.06884		24.81	0.84		36.695	0.515		48.318	1.488		59.969	0.84		72.344	0.515		84.964	0.84
			12.955	0.04224		24.811	-0.134		36.696	1.164		48.319	1.164		59.97	1.488		72.345	1.164		84.965	0.84
			12.956	0.06884		24.812	1.813		36.697	-0.458		48.32	0.515		59.971	0.84		72.346	-0.458		84.966	-0.783
			12.957	0.01564		24.813	1.488		36.698	0.515		48.321	0.84		59.972	1.164		72.347	1.164		84.967	0.515
			12.958	-0.03757		24.814	1.164		36.699	0.84		48.322	1.164		59.973	0.84		72.348	0.515		84.968	0.515
			12.959	0.01564		24.815	0.515		36.7	0.84		48.323	2.137		59.974	0.84		72.349	0.191		84.969	1.164
			12.96	-0.01097		24.816	0.191		36.701	1.488		48.324	0.515		59.975	0.191		72.35	1.488		84.97	0.84
			12.961	-0.09078		24.817	1.164		36.702	1.488		48.325	1.164		59.976	0.84		72.351	1.488		84.971	0.84
			12.962	-0.03757		24.818	2.137		36.703	0.84		48.326	0.191		59.977	1.488		72.352	0.515		84.972	0.515
			12.963	0.09545		24.819	1.813		36.704	1.164		48.327	1.164		59.978	1.488		72.353	0.515		84.973	0.191
			12.964	0.01564		24.82	0.191		36.705	0.84		48.328	0.191		59.979	0.515		72.354	0.515		84.974	1.488
			12.965	0.04224		24.821	0.84		36.706	0.84		48.329	1.164		59.98	1.813		72.355	2.137		84.975	1.164
			12.966	0.06884		24.822	-0.134		36.707	1.488		48.33	0.191		59.981	1.488		72.356	0.84		84.976	0.84
			12.967	-0.03757		24.823	0.84		36.708	1.164		48.331	0.84		59.982	1.813		72.357	1.164		84.977	0.84
			12.968	-0.03757		24.824	1.488		36.709	1.164		48.332	0.84		59.983	-0.134		72.358	0.84		84.978	1.488
			12.969	-0.01097		24.825	1.164		36.71	0.515		48.333	0.84		59.984	1.164		72.359	1.164		84.979	1.164
			12.97	0.04224		24.826	0.84		36.711	1.488		48.334	1.164		59.985	0.515		72.36	-0.134		84.98	2.786
			12.971	0.06884		24.827	0.84		36.712	1.164		48.335	2.462		59.986	1.488		72.361	0.84		84.981	0.191
			12.972	0.06884		24.828	0.84		36.713	0.84		48.336	0.515		59.987	0.515		72.362	0.515		84.982	1.164
			12.973	0.09545		24.829	0.191		36.714	0.515		48.337	1.488		59.988	1.164		72.363	0.515		84.983	0.515
			12.974	0.04224		24.83	0.84		36.715	0.191		48.338	1.164		59.989	1.488		72.364	1.488		84.984	1.164
			12.975	0.04224		24.831	0.84		36.716	0.191		48.339	0.84		59.99	0.84		72.365	1.488		84.985	1.164
			12.976	0.04224		24.832	0.84		36.717	1.164		48.34	1.164		59.991	1.488		72.366	0.191		84.986	1.164
			12.977	0.04224		24.833	0.515		36.718	1.813		48.341	1.488		59.992	0.515		72.367	0.515		84.987	1.164
			12.978	-0.01097		24.834	0.515		36.719	0.84		48.342	1.488		59.993	0.515		72.368	0.515		84.988	0.515
			12.979	0.06884		24.835	1.813		36.72	0.84		48.343	1.164		59.994	2.137		72.369	1.488		84.989	1.488
			12.98	-0.01097		24.836	0.84		36.721	1.488		48.344	0.515		59.995	0.84		72.37	1.164		84.99	1.488
			12.981	0.20186		24.837	0.84		36.722	0.84		48.345	0.84		59.996	0.84		72.371	2.786		84.991	0.84
			12.982	0.94678		24.838	0.84		36.723	0.515		48.346	0.84		59.997	1.488		72.372	1.164		84.992	0.84
			12.983	2.27698		24.839	0.84		36.724	0.84		48.347	1.164		59.998	0.84		72.373	1.164		84.993	0.515
			12.984	3.82001		24.84	1.164		36.725	-0.134		48.348	0.84		59.999	1.488		72.374	-0.134		84.994	-0.458
			12.985	3.26133		24.841	0.84		36.726	1.164		48.349	2.462		60	1.164		72.375	0.84		84.995	1.164
			12.986	1.31923		24.842	0.515		36.727	-0.458		48.35	0.84		60.001	0.515		72.376	0.515		84.996	0.84
			12.987	0.01564		24.843	0.84		36.728	0.84		48.351	1.488		60.002	1.164		72.377	1.164		84.997	1.164
			12.988	-1.23475		24.844	-0.134		36.729	0.84		48.352	1.488		60.003	1.164		72.378	0.84		84.998	0.84
			12.989	-3.94837		24.845	1.164		36.73	1.488		48.353	0.515		60.004	2.137		72.379	1.488		84.999	0.84
			12.99	-10.4398		24.846	1.164		36.731	1.164		48.354	0.84		60.005	2.786		72.38	0.84		85	0.191
			12.991	-17.8889		24.847	1.164		36.732	1.488		48.355	0.84		60.006	1.164		72.381	1.164		85.001	0.515
			12.992	-31.4303		24.848	0.191		36.733	1.164		48.356	0.84		60.007	2.137		72.382	0.515		85.002	0.515
			12.993	-43.5618		24.849	0.515		36.734	0.515		48.357	1.164		60.008	0.84		72.383	1.488		85.003	0.515
			12.994	-50.6917		24.85	1.164		36.735	0.515		48.358	0.84		60.009	1.164		72.384	1.164		85.004	-0.134
			12.995	-53.1658		24.851	1.164		36.736	1.164		48.359	0.191		60.01	0.515		72.385	2.462		85.005	1.813
			12.996	-57.2097		24.852	2.137		36.737	-0.458		48.36	2.137		60.011	0.84		72.386	1.164		85.006	1.164
			12.997	-56.2519		24.853	1.488		36.738	0.515		48.361	1.164		60.012	0.84		72.387	1.164		85.007	1.164
			12.998	-57.7417		24.854	0.191		36.739	0.84		48.362	-0.134		60.013	0.515		72.388	1.164		85.008	1.813
			12.999	-63.5946		24.855	-0.134		36.74	-0.134		48.363	1.488		60.014	1.164		72.389	0.515		85.009	0.84
			13	-71.9217		24.856	1.164		36.741	1.164		48.364	1.488		60.015	1.164		72.39	0.515		85.01	1.488
			13.001	-73.8106		24.857	1.813		36.742	1.164		48.365	1.164		60.016	-0.134		72.391	1.488		85.011	0.84
			13.002	-71.2566		24.858	1.164		36.743	1.164		48.366	0.84		60.017	1.488		72.392	1.164		85.012	0.515
			13.003	-69.5273		24.859	0.515		36.744	-0.134		48.367	1.164		60.018	1.164		72.393	1.488		85.013	0.84
			13.004	-69.9264		24.86	1.488		36.745	-0.134		48.368	0.191		60.019	1.488		72.394	0.515		85.014	0.515
			13.005	-84.8779		24.861	0.84		36.746	0.515		48.369	0.515		60.02	1.164		72.395	0.84		85.015	1.164
			13.006	-81.4725		24.862	0.84		36.747	0.84		48.37	1.488		60.021	1.164		72.396	-0.783		85.016	1.164
			13.007	-69.7402		24.863	0.84		36.748	0.84		48.371	0.191		60.022	1.164		72.397	1.164		85.017	1.488
			13.008	-57.6087		24.864	1.488		36.749	0.84		48.372	0.191		60.023	-0.134		72.398	0.515		85.018	2.137
			13.009	-47.9515		24.865	0.515		36.75	0.84		48.373	1.164		60.024	0.515		72.399	1.488		85.019	-0.783
			13.01	-39.9702		24.866	0.191		36.751	0.515		48.374	2.137		60.025	1.164		72.4	1.164		85.02	0.84
			13.011	-59.9499		24.867	0.84		36.752	-0.783		48.375	1.164		60.026	1.813		72.401	1.488		85.021	0.84
			13.012	-131.142		24.868	1.164		36.753	-0.134		48.376	1.164		60.027	2.137		72.402	0.84		85.022	-0.134
			13.013	-188.501		24.869	1.488		36.754	-0.134		48.377	0.191		60.028	0.84		72.403	0.515		85.023	0.84
			13.014	-225.48		24.87	0.84		36.755	-0.783		48.378	1.164		60.029	1.164		72.404	1.164		85.024	0.191
			13.015	-157.401		24.871	0.84		36.756	-3.378		48.379	1.164		60.03	1.164		72.405	0.84		85.025	0.84
			13.016	-183.579		24.872	1.164		36.757	-4.351		48.38	0.84		60.031	1.164		72.406	1.813		85.026	1.164
			13.017	-225.294		24.873	1.164		36.758	-7.92		48.381	0.515		60.032	0.191		72.407	2.137		85.027	1.164
			13.018	-181.131		24.874	1.813		36.759	-9.218		48.382	2.137		60.033	1.164		72.408	0.84		85.028	0.84
			13.019	-154.74		24.875	1.488		36.76	-14.734		48.383	1.164		60.034	0.84		72.409	0.515		85.029	0.84
			13.02	-126.886		24.876	0.191		36.761	-21.547		48.384	2.786		60.035	0.84		72.41	-0.134		85.03	-0.134
			13.021	-96.3176		24.877	0.515		36.762	-32.902		48.385	1.488		60.036	-0.458		72.411	0.515		85.031	1.164
			13.022	-70.0594		24.878	1.164		36.763	-49.773		48.386	1.164		60.037	1.813		72.412	0.84		85.032	0.515
			13.023	-50		24.879	1.488		36.764	-90.003		48.387	0.84		60.038	1.164		72.413	0.84		85.033	1.164
			13.024	-63.6744		24.88	1.813		36.765	-188.633		48.388	1.488		60.039	0.84		72.414	0.84		85.034	1.164
			13.025	-73.2519		24.881	1.164		36.766	-373.239		48.389	1.164		60.04	1.164		72.415	1.488		85.035	1.164
			13.026	-60.9076		24.882	0.191		36.767	-383.946		48.39	1.164		60.041	1.164		72.416	0.515		85.036	0.515
			13.027	-44.9186		24.883	0.515		36.768	-295.374		48.391	0.515		60.042	0.84		72.417	0.515		85.037	0.191
			13.028	-31.8826		24.884	0.191		36.769	-225.944		48.392	0.515		60.043	1.813		72.418	2.462		85.038	1.488
			13.029	-24.3537		24.885	1.488		36.77	-168.842		48.393	-0.783		60.044	0.191		72.419	0.84		85.039	0.84
			13.03	-19.7512		24.886	0.84		36.771	-118.23		48.394	0.84		60.045	0.515		72.42	1.488		85.04	1.164
			13.031	-17.011		24.887	0.84		36.772	-79.621		48.395	1.164		60.046	1.813		72.421	1.164		85.041	0.84
			13.032	-14.4038		24.888	0.515		36.773	-52.044		48.396	1.813		60.047	1.164		72.422	0.84		85.042	1.164
			13.033	-12.1424		24.889	0.515		36.774	-35.173		48.397	1.164		60.048	1.488		72.423	1.488		85.043	1.488
			13.034	-10.1737		24.89	1.813		36.775	-21.547		48.398	1.813		60.049	1.164		72.424	0.84		85.044	2.786
			13.035	-8.68388		24.891	1.164		36.776	-12.138		48.399	1.164		60.05	1.164		72.425	1.164		85.045	1.164
			13.036	-7.61972		24.892	0.515		36.777	-9.867		48.4	0.84		60.051	1.164		72.426	1.488		85.046	0.84
			13.037	-6.92802		24.893	0.84		36.778	-13.111		48.401	0.84		60.052	1.488		72.427	1.813		85.047	1.164
			13.038	-6.31612		24.894	0.84		36.779	-19.276		48.402	1.488		60.053	1.164		72.428	1.488		85.048	0.191
			13.039	-5.57121		24.895	0.84		36.78	-23.493		48.403	1.164		60.054	0.191		72.429	1.488		85.049	0.515
			13.04	-5.03913		24.896	1.813		36.781	-24.791		48.404	1.164		60.055	1.488		72.43	0.515		85.05	1.488
			13.041	-4.24101		24.897	0.515		36.782	-27.062		48.405	0.515		60.056	0.84		72.431	0.515		85.051	1.164
			13.042	-29.2222		24.898	0.515		36.783	-26.738		48.406	0.515		60.057	0.515		72.432	-0.783		85.052	0.84
			13.043	-53.2456		24.899	0.191		36.784	-24.142		48.407	0.191		60.058	2.137		72.433	0.191		85.053	1.488
			13.044	-48.8294		24.9	1.813		36.785	-21.222		48.408	1.164		60.059	1.164		72.434	0.191		85.054	0.515
			13.045	-37.9217		24.901	1.488		36.786	-19.925		48.409	-0.134		60.06	1.488		72.435	1.164		85.055	0.84
			13.046	-29.3552		24.902	0.84		36.787	-17.005		48.41	0.84		60.061	1.164		72.436	0.84		85.056	0.84
			13.047	-32.4413		24.903	0.191		36.788	-15.707		48.411	0.515		60.062	0.515		72.437	1.813		85.057	-0.134
			13.048	-30.3928		24.904	0.84		36.789	-11.814		48.412	0.84		60.063	1.164		72.438	0.84		85.058	0.515
			13.049	-24.1142		24.905	0.515		36.79	-10.516		48.413	0.515		60.064	1.488		72.439	0.84		85.059	0.515
			13.05	-17.9421		24.906	1.164		36.791	-9.543		48.414	0.84		60.065	0.84		72.44	1.164		85.06	1.164
			13.051	-15.4945		24.907	1.488		36.792	-9.218		48.415	1.164		60.066	0.191		72.441	1.164		85.061	0.84
			13.052	-12.8607		24.908	1.488		36.793	-8.569		48.416	1.164		60.067	0.84		72.442	1.164		85.062	0.84
			13.053	-10.3599		24.909	0.515		36.794	-7.596		48.417	1.488		60.068	1.488		72.443	2.462		85.063	0.84
			13.054	-8.1252		24.91	-0.134		36.795	-7.271		48.418	-0.458		60.069	-0.134		72.444	0.515		85.064	0.515
			13.055	-6.76839		24.911	1.164		36.796	-7.596		48.419	0.84		60.07	1.164		72.445	1.488		85.065	1.164
			13.056	-6.07669		24.912	0.84		36.797	-6.298		48.42	0.515		60.071	0.84		72.446	1.488		85.066	1.164
			13.057	-6.44915		24.913	1.488		36.798	-5.974		48.421	0.191		60.072	1.164		72.447	1.164		85.067	1.164
			13.058	-8.23162		24.914	-0.134		36.799	-5.649		48.422	0.515		60.073	1.164		72.448	0.515		85.068	0.515
			13.059	-10.759		24.915	1.164		36.8	-5.325		48.423	0.84		60.074	1.164		72.449	1.813		85.069	0.515
			13.06	-12.9937		24.916	0.84		36.801	-5.649		48.424	1.164		60.075	-0.134		72.45	1.164		85.07	0.515
			13.061	-14.9092		24.917	1.164		36.802	-5.974		48.425	0.84		60.076	0.191		72.451	1.488		85.071	1.813
			13.062	-19.7246		24.918	2.137		36.803	-5.974		48.426	0.84		60.077	-1.107		72.452	1.164		85.072	1.164
			13.063	-29.4616		24.919	1.813		36.804	-4.676		48.427	0.515		60.078	1.164		72.453	1.164		85.073	2.137
			13.064	-35.9796		24.92	1.164		36.805	-5.325		48.428	0.515		60.079	0.515		72.454	-0.783		85.074	1.813
			13.065	-32.0156		24.921	0.515		36.806	-5.649		48.429	1.813		60.08	1.164		72.455	0.84		85.075	1.164
			13.066	-25.4976		24.922	0.515		36.807	-5.649		48.43	0.515		60.081	1.164		72.456	0.515		85.076	0.515
			13.067	-18.7136		24.923	0.515		36.808	-4.676		48.431	0.515		60.082	1.164		72.457	0.191		85.077	0.84
			13.068	-13.7652		24.924	0.84		36.809	-4.351		48.432	-0.134		60.083	0.515		72.458	0.515		85.078	0.84
			13.069	-10.0141		24.925	0.191		36.81	-4.027		48.433	1.164		60.084	0.84		72.459	0.84		85.079	0.84
			13.07	-7.67293		24.926	1.164		36.811	-3.378		48.434	1.164		60.085	1.164		72.46	1.164		85.08	0.84
			13.071	-5.91706		24.927	1.488		36.812	-3.703		48.435	1.488		60.086	2.137		72.461	0.515		85.081	0.84
			13.072	-4.8263		24.928	0.84		36.813	-2.08		48.436	0.84		60.087	1.164		72.462	0.515		85.082	0.84
			13.073	-4.1612		24.929	0.84		36.814	-2.729		48.437	0.515		60.088	1.164		72.463	1.813		85.083	2.786
			13.074	-3.84195		24.93	2.137		36.815	-3.054		48.438	1.164		60.089	0.84		72.464	1.164		85.084	1.488
			13.075	-3.62912		24.931	0.84		36.816	-3.378		48.439	0.515		60.09	0.84		72.465	1.164		85.085	0.84
			13.076	-3.76214		24.932	0.191		36.817	-3.378		48.44	0.515		60.091	1.488		72.466	1.813		85.086	1.488
			13.077	-6.52896		24.933	1.164		36.818	-3.703		48.441	0.84		60.092	1.164		72.467	1.488		85.087	0.84
			13.078	-20.5493		24.934	0.515		36.819	-3.054		48.442	-0.134		60.093	0.84		72.468	1.164		85.088	0.515
			13.079	-27.626		24.935	0.191		36.82	-1.107		48.443	1.164		60.094	0.84		72.469	0.515		85.089	0.84
			13.08	-24.8059		24.936	-0.134		36.821	-2.729		48.444	1.488		60.095	0.191		72.47	0.191		85.09	1.164
			13.081	-20.6823		24.937	1.164		36.822	-2.08		48.445	1.488		60.096	0.515		72.471	1.488		85.091	1.164
			13.082	-16.8247		24.938	1.813		36.823	-3.054		48.446	-0.134		60.097	-0.783		72.472	1.164		85.092	0.84
			13.083	-13.4194		24.939	1.813		36.824	-3.054		48.447	0.84		60.098	1.164		72.473	1.164		85.093	1.488
			13.084	-10.2269		24.94	1.164		36.825	-2.405		48.448	1.164		60.099	0.84		72.474	0.515		85.094	0.515
			13.085	-7.75274		24.941	2.786		36.826	-2.405		48.449	0.515		60.1	0.84		72.475	1.164		85.095	1.488
			13.086	-5.81065		24.942	0.515		36.827	-1.432		48.45	1.164		60.101	0.515		72.476	1.164		85.096	0.515
			13.087	-4.48045		24.943	0.84		36.828	-2.729		48.451	0.84		60.102	1.164		72.477	1.164		85.097	-0.134
			13.088	-4.08139		24.944	-1.107		36.829	-2.405		48.452	0.515		60.103	1.164		72.478	0.515		85.098	1.164
			13.089	-3.4961		24.945	0.515		36.83	-2.08		48.453	1.164		60.104	2.137		72.479	2.462		85.099	1.164
			13.09	-3.20345		24.946	0.84		36.831	-2.08		48.454	1.164		60.105	-0.134		72.48	1.813		85.1	0.515
			13.091	-3.09704		24.947	0.84		36.832	-2.405		48.455	0.515		60.106	1.488		72.481	1.488		85.101	0.84
			13.092	-3.68233		24.948	1.164		36.833	-2.405		48.456	0.515		60.107	1.164		72.482	0.84		85.102	1.164
			13.093	-5.27857		24.949	1.164		36.834	-2.08		48.457	1.164		60.108	1.488		72.483	1.164		85.103	0.84
			13.094	-12.5149		24.95	0.191		36.835	-3.054		48.458	1.164		60.109	0.515		72.484	1.164		85.104	1.813
			13.095	-17.5962		24.951	0.515		36.836	-2.08		48.459	1.813		60.11	0.84		72.485	0.84		85.105	1.488
			13.096	-17.011		24.952	2.462		36.837	-1.756		48.46	-0.134		60.111	0.84		72.486	0.84		85.106	1.164
			13.097	-14.9624		24.953	0.84		36.838	-1.432		48.461	1.488		60.112	1.164		72.487	0.84		85.107	1.488
			13.098	-12.9671		24.954	1.488		36.839	-1.756		48.462	0.191		60.113	1.164		72.488	1.813		85.108	1.813
			13.099	-10.9452		24.955	0.191		36.84	-1.756		48.463	1.164		60.114	0.515		72.489	1.488		85.109	1.488
			13.1	-9.18936		24.956	0.515		36.841	-1.107		48.464	1.164		60.115	-0.134		72.49	0.84		85.11	1.488
			13.101	-7.4601		24.957	1.164		36.842	-1.756		48.465	3.111		60.116	1.813		72.491	1.813		85.111	1.164
			13.102	-6.1565		24.958	0.84		36.843	-2.08		48.466	1.164		60.117	-0.783		72.492	-0.134		85.112	0.84
			13.103	-4.90611		24.959	1.813		36.844	-2.08		48.467	1.164		60.118	1.164		72.493	-0.458		85.113	0.84
			13.104	-4.1612		24.96	1.164		36.845	-3.054		48.468	0.515		60.119	0.84		72.494	0.84		85.114	1.164
			13.105	-4.10799		24.961	1.488		36.846	-2.08		48.469	-0.458		60.12	0.84		72.495	0.84		85.115	1.488
			13.106	-4.71988		24.962	0.84		36.847	-1.756		48.47	0.515		60.121	1.164		72.496	0.515		85.116	1.164
			13.107	-5.19875		24.963	1.813		36.848	-1.756		48.471	1.164		60.122	1.164		72.497	1.813		85.117	1.164
			13.108	-5.14555		24.964	0.84		36.849	-2.08		48.472	0.84		60.123	0.84		72.498	1.164		85.118	0.515
			13.109	-4.61347		24.965	1.164		36.85	-0.783		48.473	1.164		60.124	0.84		72.499	-1.107		85.119	1.488
			13.11	-4.1612		24.966	-0.458		36.851	-1.432		48.474	0.84		60.125	1.813		72.5	1.164		85.12	0.515
			13.111	-3.54931		24.967	1.164		36.852	-1.756		48.475	0.84		60.126	1.813		72.501	1.488		85.121	-0.134
			13.112	-3.76214		24.968	0.515		36.853	-1.432		48.476	0.515		60.127	-1.107		72.502	1.488		85.122	0.191
			13.113	-4.56026		24.969	1.164		36.854	-1.432		48.477	1.164		60.128	0.84		72.503	1.164		85.123	0.84
			13.114	-5.97027		24.97	0.515		36.855	0.191		48.478	0.515		60.129	0.515		72.504	1.488		85.124	-0.134
			13.115	-6.55556		24.971	1.164		36.856	-1.756		48.479	2.137		60.13	0.515		72.505	1.488		85.125	0.84
			13.116	-6.52896		24.972	1.164		36.857	-1.432		48.48	0.84		60.131	0.515		72.506	1.488		85.126	1.488
			13.117	-6.20971		24.973	1.164		36.858	-2.08		48.481	1.164		60.132	-0.134		72.507	0.84		85.127	1.813
			13.118	-6.39594		24.974	3.435		36.859	-1.432		48.482	0.515		60.133	0.84		72.508	1.164		85.128	-0.134
			13.119	-6.52896		24.975	0.515		36.86	-1.432		48.483	0.515		60.134	1.488		72.509	0.84		85.129	1.164
			13.12	-6.44915		24.976	1.164		36.861	-1.107		48.484	0.515		60.135	0.84		72.51	1.164		85.13	1.164
			13.121	-6.23631		24.977	0.191		36.862	-1.107		48.485	1.488		60.136	0.515		72.511	0.84		85.131	0.191
			13.122	-6.07669		24.978	1.164		36.863	-1.107		48.486	1.164		60.137	0.515		72.512	0.515		85.132	0.84
			13.123	-5.83725		24.979	1.488		36.864	-0.783		48.487	1.164		60.138	2.137		72.513	1.164		85.133	0.515
			13.124	-5.59782		24.98	1.488		36.865	-0.783		48.488	0.84		60.139	0.84		72.514	0.84		85.134	1.813
			13.125	-5.81065		24.981	0.84		36.866	-1.107		48.489	-0.134		60.14	1.488		72.515	0.515		85.135	2.137
			13.126	-7.16745		24.982	0.515		36.867	-1.756		48.49	1.164		60.141	1.488		72.516	0.84		85.136	-0.458
			13.127	-7.27387		24.983	0.84		36.868	-1.107		48.491	1.164		60.142	1.488		72.517	0.84		85.137	1.164
			13.128	-6.74179		24.984	0.515		36.869	-0.783		48.492	0.191		60.143	0.515		72.518	1.164		85.138	1.164
			13.129	-6.20971		24.985	1.164		36.87	-0.783		48.493	1.813		60.144	0.191		72.519	1.813		85.139	0.191
			13.13	-5.59782		24.986	0.515		36.871	-0.783		48.494	0.84		60.145	0.84		72.52	0.515		85.14	0.84
			13.131	-5.14555		24.987	1.488		36.872	-1.107		48.495	1.488		60.146	0.84		72.521	0.84		85.141	0.191
			13.132	-4.8529		24.988	1.164		36.873	-1.107		48.496	0.84		60.147	2.137		72.522	0.84		85.142	0.84
			13.133	-4.74649		24.989	1.164		36.874	-0.458		48.497	1.164		60.148	1.488		72.523	1.164		85.143	0.84
			13.134	-4.61347		24.99	0.515		36.875	-1.432		48.498	0.515		60.149	1.164		72.524	1.164		85.144	0.191
			13.135	-4.79969		24.991	0.84		36.876	-1.432		48.499	0.84		60.15	0.515		72.525	0.84		85.145	0.515
			13.136	-4.8529		24.992	0.84		36.877	-1.756		48.5	1.164		60.151	0.191		72.526	1.164		85.146	0.515
			13.137	-5.03913		24.993	0.84		36.878	-0.458		48.501	-0.134		60.152	-0.134		72.527	1.488		85.147	0.84
			13.138	-5.06574		24.994	0.84		36.879	-0.783		48.502	2.137		60.153	1.164		72.528	1.488		85.148	1.164
			13.139	-5.11894		24.995	0.515		36.88	-1.432		48.503	0.84		60.154	0.515		72.529	2.462		85.149	0.515
			13.14	-4.90611		24.996	0.515		36.881	-0.458		48.504	0.191		60.155	0.84		72.53	1.164		85.15	1.488
			13.141	-4.74649		24.997	1.164		36.882	-1.756		48.505	0.515		60.156	0.84		72.531	2.462		85.151	0.515
			13.142	-4.42724		24.998	2.137		36.883	-0.783		48.506	1.164		60.157	1.164		72.532	0.515		85.152	0.515
			13.143	-4.34743		24.999	1.164		36.884	-1.107		48.507	0.515		60.158	1.164		72.533	1.164		85.153	0.84
			13.144	-4.08139		25	0.515		36.885	-0.783		48.508	0.515		60.159	0.84		72.534	0.515		85.154	0.515
			13.145	-4.05478		25.001	0.515		36.886	-1.107		48.509	1.488		60.16	0.515		72.535	0.84		85.155	1.488
			13.146	-3.94837		25.002	0.515		36.887	-0.458		48.51	0.191		60.161	1.488		72.536	-0.783		85.156	-0.134
			13.147	-3.84195		25.003	0.84		36.888	-0.458		48.511	0.515		60.162	1.488		72.537	0.84		85.157	-0.458
			13.148	-3.81535		25.004	0.84		36.889	-0.134		48.512	1.164		60.163	2.137		72.538	0.515		85.158	0.191
			13.149	-3.89516		25.005	0.515		36.89	-0.134		48.513	-0.134		60.164	0.84		72.539	0.515		85.159	0.84
			13.15	-3.62912		25.006	0.515		36.891	-0.458		48.514	1.813		60.165	1.164		72.54	1.164		85.16	-0.134
			13.151	-3.5227		25.007	0.515		36.892	-1.107		48.515	0.191		60.166	0.84		72.541	0.84		85.161	1.164
			13.152	-3.41628		25.008	1.164		36.893	-1.756		48.516	1.164		60.167	1.164		72.542	1.488		85.162	0.515
			13.153	-3.46949		25.009	2.137		36.894	-1.432		48.517	0.84		60.168	0.84		72.543	0.84		85.163	-0.134
			13.154	-3.38968		25.01	1.164		36.895	-1.756		48.518	1.164		60.169	1.488		72.544	0.515		85.164	-1.107
			13.155	-3.54931		25.011	0.84		36.896	-1.107		48.519	0.515		60.17	1.164		72.545	-0.458		85.165	-1.756
			13.156	-3.46949		25.012	0.515		36.897	-1.756		48.52	1.164		60.171	1.488		72.546	1.164		85.166	-5.974
			13.157	-3.30987		25.013	1.164		36.898	-1.107		48.521	0.84		60.172	0.515		72.547	1.164		85.167	-10.516
			13.158	-3.04383		25.014	1.488		36.899	-0.458		48.522	0.515		60.173	0.84		72.548	1.488		85.168	-19.276
			13.159	-2.91081		25.015	0.515		36.9	-0.783		48.523	1.813		60.174	-0.783		72.549	-0.458		85.169	-35.498
			13.16	-2.40533		25.016	0.515		36.901	0.191		48.524	0.84		60.175	1.164		72.55	1.488		85.17	-67.293
			13.161	-2.48514		25.017	0.84		36.902	-0.134		48.525	0.191		60.176	1.164		72.551	1.488		85.171	-127.638
			13.162	-2.29892		25.018	1.488		36.903	-0.783		48.526	0.84		60.177	0.84		72.552	0.84		85.172	-293.751
			13.163	-2.24571		25.019	1.164		36.904	-0.134		48.527	0.515		60.178	1.164		72.553	0.515		85.173	-752.185
			13.164	-2.11269		25.02	2.786		36.905	-0.783		48.528	1.164		60.179	1.164		72.554	2.137		85.174	-652.906
			13.165	-2.08608		25.021	0.515		36.906	-1.107		48.529	0.191		60.18	0.84		72.555	1.813		85.175	-550.708
			13.166	-1.84665		25.022	1.164		36.907	-0.783		48.53	0.515		60.181	0.191		72.556	1.488		85.176	-459.865
			13.167	-1.76683		25.023	1.164		36.908	-0.783		48.531	0.515		60.182	0.191		72.557	0.84		85.177	-351.177
			13.168	-1.68702		25.024	1.164		36.909	0.515		48.532	0.84		60.183	1.813		72.558	0.84		85.178	-242.49
			13.169	-1.74023		25.025	0.84		36.91	-0.783		48.533	0.84		60.184	1.813		72.559	1.488		85.179	-151.971
			13.17	-1.68702		25.026	1.164		36.911	-0.783		48.534	1.164		60.185	1.164		72.56	0.84		85.18	-83.839
			13.171	-1.89985		25.027	0.515		36.912	-2.405		48.535	0.84		60.186	0.191		72.561	0.84		85.181	-35.173
			13.172	-2.13929		25.028	-0.458		36.913	-1.756		48.536	1.164		60.187	1.164		72.562	1.164		85.182	0.191
			13.173	-2.24571		25.029	2.137		36.914	-1.756		48.537	1.488		60.188	0.191		72.563	1.164		85.183	19.008
			13.174	-2.35212		25.03	0.84		36.915	-0.458		48.538	0.84		60.189	0.84		72.564	0.515		85.184	17.71
			13.175	-2.35212		25.031	1.813		36.916	-0.783		48.539	0.191		60.19	0.191		72.565	1.813		85.185	-3.703
			13.176	-2.11269		25.032	0.191		36.917	-0.134		48.54	1.164		60.191	0.191		72.566	0.515		85.186	-33.551
			13.177	-2.00627		25.033	0.515		36.918	-0.783		48.541	1.164		60.192	0.191		72.567	1.488		85.187	-62.751
			13.178	-1.76683		25.034	0.84		36.919	0.515		48.542	1.164		60.193	0.84		72.568	1.164		85.188	-84.812
			13.179	-1.66042		25.035	1.488		36.92	-1.107		48.543	0.515		60.194	0.515		72.569	0.84		85.189	-96.168
			13.18	-1.95306		25.036	0.84		36.921	-0.458		48.544	1.813		60.195	0.84		72.57	0.515		85.19	-99.412
			13.181	-2.45854		25.037	0.84		36.922	-0.458		48.545	0.84		60.196	1.164		72.571	2.137		85.191	-93.572
			13.182	-3.15024		25.038	0.515		36.923	-1.756		48.546	1.164		60.197	1.813		72.572	1.164		85.192	-82.217
			13.183	-3.57591		25.039	0.84		36.924	-0.134		48.547	1.164		60.198	0.84		72.573	0.84		85.193	-68.59
			13.184	-3.84195		25.04	1.164		36.925	-0.458		48.548	2.786		60.199	2.786		72.574	0.515		85.194	-59.831
			13.185	-4.24101		25.041	1.488		36.926	-0.134		48.549	0.515		60.2	0.515		72.575	0.191		85.195	-48.475
			13.186	-4.32082		25.042	1.813		36.927	0.191		48.55	0.84		60.201	1.488		72.576	0.515		85.196	-39.391
			13.187	-4.40063		25.043	-0.134		36.928	1.488		48.551	0.515		60.202	1.164		72.577	0.515		85.197	-33.551
			13.188	-4.64007		25.044	1.164		36.929	0.191		48.552	0.84		60.203	1.164		72.578	-0.134		85.198	-30.307
			13.189	-4.61347		25.045	0.84		36.93	-0.134		48.553	1.164		60.204	0.191		72.579	2.462		85.199	-29.658
			13.19	-4.34743		25.046	1.488		36.931	-0.783		48.554	1.813		60.205	2.462		72.58	1.488		85.2	-28.036
			13.191	-4.05478		25.047	0.84		36.932	-0.134		48.555	1.164		60.206	1.164		72.581	0.84		85.201	-28.036
			13.192	-3.70893		25.048	0.84		36.933	-0.783		48.556	0.84		60.207	0.84		72.582	2.462		85.202	-27.062
			13.193	-3.30987		25.049	-0.134		36.934	-0.458		48.557	0.515		60.208	0.515		72.583	0.515		85.203	-27.387
			13.194	-3.07043		25.05	0.191		36.935	-0.458		48.558	0.191		60.209	0.84		72.584	2.137		85.204	-27.387
			13.195	-2.77779		25.051	2.137		36.936	0.191		48.559	-0.783		60.21	0.191		72.585	1.813		85.205	-27.387
			13.196	-2.61816		25.052	1.488		36.937	0.84		48.56	0.84		60.211	0.84		72.586	1.164		85.206	-28.36
			13.197	-2.35212		25.053	1.813		36.938	0.84		48.561	-0.134		60.212	0.515		72.587	0.515		85.207	-27.387
			13.198	-2.05948		25.054	-0.134		36.939	0.84		48.562	1.164		60.213	0.191		72.588	1.813		85.208	-24.791
			13.199	-1.87325		25.055	-0.458		36.94	0.191		48.563	-0.458		60.214	1.164		72.589	1.488		85.209	-23.493
			13.2	-1.71363		25.056	0.84		36.941	-0.134		48.564	0.515		60.215	1.164		72.59	1.488		85.21	-21.547
			13.201	-1.58061		25.057	1.813		36.942	1.164		48.565	0.515		60.216	0.191		72.591	0.515		85.211	-20.898
			13.202	-1.50079		25.058	0.84		36.943	0.515		48.566	-0.134		60.217	0.515		72.592	0.84		85.212	-19.276
			13.203	-1.44759		25.059	0.84		36.944	0.84		48.567	-2.729		60.218	0.84		72.593	0.84		85.213	-17.329
			13.204	-1.60721		25.06	0.84		36.945	0.84		48.568	-4.027		60.219	1.488		72.594	0.515		85.214	-16.68
			13.205	-1.68702		25.061	0.84		36.946	2.137		48.569	-6.947		60.22	0.84		72.595	-0.134		85.215	-15.707
			13.206	-2.2191		25.062	1.164		36.947	1.164		48.57	-11.814		60.221	1.164		72.596	0.191		85.216	-14.085
			13.207	-3.25666		25.063	1.488		36.948	2.137		48.571	-20.249		60.222	0.84		72.597	0.84		85.217	-15.058
			13.208	-3.73553		25.064	1.488		36.949	2.462		48.572	-31.604		60.223	1.164		72.598	0.515		85.218	-14.085
			13.209	-3.44289		25.065	0.515		36.95	1.488		48.573	-47.177		60.224	2.137		72.599	1.488		85.219	-13.436
			13.21	-3.04383		25.066	0.84		36.951	1.813		48.574	-79.621		60.225	0.515		72.6	-0.134		85.22	-12.462
			13.211	-2.48514		25.067	0.191		36.952	1.164		48.575	-145.483		60.226	0.191		72.601	1.164		85.221	-13.111
			13.212	-2.05948		25.068	1.813		36.953	3.76		48.576	-344.688		60.227	1.813		72.602	0.191		85.222	-12.787
			13.213	-1.71363		25.069	1.488		36.954	4.084		48.577	-514.37		60.228	1.164		72.603	-0.134		85.223	-11.489
			13.214	-1.68702		25.07	0.515		36.955	5.057		48.578	-389.461		60.229	0.84		72.604	1.813		85.224	-11.489
			13.215	-1.60721		25.071	0.191		36.956	5.706		48.579	-303.809		60.23	0.191		72.605	1.488		85.225	-10.84
			13.216	-1.66042		25.072	0.515		36.957	7.004		48.58	-237.299		60.231	1.164		72.606	0.191		85.226	-10.84
			13.217	-1.68702		25.073	0.515		36.958	8.951		48.581	-172.736		60.232	0.84		72.607	1.813		85.227	-10.516
			13.218	-1.71363		25.074	1.164		36.959	14.142		48.582	-116.283		60.233	0.84		72.608	1.164		85.228	-11.489
			13.219	-1.60721		25.075	1.488		36.96	23.226		48.583	-74.755		60.234	1.488		72.609	1.164		85.229	-9.867
			13.22	-1.39438		25.076	0.84		36.961	35.879		48.584	-45.555		60.235	0.84		72.61	1.164		85.23	-10.191
			13.221	-0.99532		25.077	1.488		36.962	42.368		48.585	-22.52		60.236	1.164		72.611	0.84		85.231	-9.867
			13.222	-1.10173		25.078	0.84		36.963	70.594		48.586	-7.271		60.237	1.164		72.612	-0.134		85.232	-7.596
			13.223	-0.94211		25.079	1.488		36.964	113.744		48.587	2.462		60.238	0.84		72.613	1.164		85.233	-9.218
			13.224	-0.8623		25.08	0.84		36.965	169.224		48.588	-0.783		60.239	0.84		72.614	1.488		85.234	-8.245
			13.225	-0.91551		25.081	1.164		36.966	267.529		48.589	-13.436		60.24	0.515		72.615	1.488		85.235	-6.947
			13.226	-0.91551		25.082	-0.134		36.967	373.296		48.59	-24.467		60.241	1.813		72.616	0.515		85.236	-7.596
			13.227	-0.94211		25.083	0.515		36.968	420.34		48.591	-36.795		60.242	0.84		72.617	1.164		85.237	-7.92
			13.228	-0.99532		25.084	-0.458		36.969	316.844		48.592	-46.529		60.243	1.488		72.618	1.488		85.238	-7.92
			13.229	-1.02192		25.085	1.488		36.97	177.335		48.593	-51.071		60.244	1.488		72.619	-0.134		85.239	-7.271
			13.23	-0.99532		25.086	1.164		36.971	240.925		48.594	-48.8		60.245	0.84		72.62	0.515		85.24	-6.947
			13.231	-1.10173		25.087	2.137		36.972	273.693		48.595	-44.258		60.246	0.515		72.621	0.515		85.241	-7.271
			13.232	-1.15494		25.088	0.84		36.973	267.529		48.596	-38.418		60.247	1.164		72.622	0.84		85.242	-7.92
			13.233	-1.20815		25.089	0.84		36.974	214.97		48.597	-31.604		60.248	1.164		72.623	0.84		85.243	-7.271
			13.234	-1.10173		25.09	1.488		36.975	122.829		48.598	-25.44		60.249	0.191		72.624	1.813		85.244	-7.92
			13.235	-1.02192		25.091	0.515		36.976	70.918		48.599	-20.898		60.25	0.84		72.625	1.164		85.245	-7.92
			13.236	-1.02192		25.092	0.515		36.977	44.314		48.6	-17.978		60.251	1.164		72.626	1.164		85.246	-7.92
			13.237	-1.02192		25.093	0.515		36.978	30.688		48.601	-13.76		60.252	0.191		72.627	0.191		85.247	-7.92
			13.238	-0.8623		25.094	0.515		36.979	22.253		48.602	-12.462		60.253	0.84		72.628	0.84		85.248	-8.894
			13.239	-0.8889		25.095	0.191		36.98	18.684		48.603	-9.218		60.254	1.164		72.629	-0.783		85.249	-6.298
			13.24	-0.83569		25.096	1.164		36.981	15.764		48.604	-10.84		60.255	1.164		72.63	0.84		85.25	-6.298
			13.241	-0.72928		25.097	1.164		36.982	13.493		48.605	-10.516		60.256	0.191		72.631	1.164		85.251	-5.974
			13.242	-0.62286		25.098	1.488		36.983	10.897		48.606	-11.165		60.257	1.164		72.632	-0.134		85.252	-6.298
			13.243	-0.56965		25.099	0.191		36.984	11.546		48.607	-10.191		60.258	1.813		72.633	1.164		85.253	-6.623
			13.244	-0.54305		25.1	1.813		36.985	11.222		48.608	-11.165		60.259	1.164		72.634	1.488		85.254	-5.649
			13.245	-0.43663		25.101	0.515		36.986	9.599		48.609	-11.814		60.26	1.488		72.635	0.191		85.255	-5.974
			13.246	-0.2238		25.102	0.84		36.987	8.626		48.61	-12.138		60.261	0.84		72.636	0.191		85.256	-4.027
			13.247	-0.11738		25.103	0.84		36.988	7.653		48.611	-11.814		60.262	-0.134		72.637	0.515		85.257	-5.325
			13.248	-0.11738		25.104	1.164		36.989	6.679		48.612	-11.165		60.263	1.488		72.638	1.164		85.258	-5.974
			13.249	-0.17059		25.105	0.84		36.99	5.706		48.613	-10.516		60.264	0.84		72.639	0.515		85.259	-5.974
			13.25	-0.06418		25.106	-0.783		36.991	5.706		48.614	-10.191		60.265	1.488		72.64	0.515		85.26	-4.676
			13.251	0.01564		25.107	1.164		36.992	5.057		48.615	-9.543		60.266	1.488		72.641	1.164		85.261	-5
			13.252	-0.03757		25.108	1.488		36.993	5.382		48.616	-8.894		60.267	1.813		72.642	1.164		85.262	-7.271
			13.253	0.06884		25.109	2.137		36.994	5.382		48.617	-7.596		60.268	0.84		72.643	-0.134		85.263	-5.325
			13.254	0.04224		25.11	0.515		36.995	4.084		48.618	-6.947		60.269	1.164		72.644	0.84		85.264	-5.649
			13.255	0.06884		25.111	0.84		36.996	4.084		48.619	-6.298		60.27	1.164		72.645	1.164		85.265	-5.325
			13.256	0.06884		25.112	0.515		36.997	4.408		48.62	-6.298		60.271	1.164		72.646	-0.458		85.266	-4.676
			13.257	0.20186		25.113	0.84		36.998	3.435		48.621	-5.974		60.272	0.84		72.647	1.164		85.267	-5
			13.258	0.28168		25.114	1.164		36.999	3.111		48.622	-6.947		60.273	1.488		72.648	0.515		85.268	-4.351
			13.259	0.4679		25.115	1.164		37	3.435		48.623	-5.974		60.274	0.84		72.649	0.84		85.269	-5
			13.26	0.73394		25.116	0.84		37.001	2.462		48.624	-5.974		60.275	0.191		72.65	1.488		85.27	-4.351
			13.261	1.15961		25.117	-0.783		37.002	3.111		48.625	-5.325		60.276	0.515		72.651	1.164		85.271	-4.676
			13.262	1.55867		25.118	1.488		37.003	3.111		48.626	-5.325		60.277	1.164		72.652	0.191		85.272	-4.676
			13.263	2.19717		25.119	1.813		37.004	2.137		48.627	-5.325		60.278	0.515		72.653	0.84		85.273	-5
			13.264	3.26133		25.12	1.813		37.005	3.435		48.628	-4.676		60.279	1.164		72.654	-0.783		85.274	-5.649
			13.265	4.72455		25.121	0.84		37.006	2.462		48.629	-5		60.28	0.84		72.655	1.164		85.275	-6.623
			13.266	5.46946		25.122	0.191		37.007	2.137		48.63	-4.676		60.281	0.84		72.656	0.515		85.276	-4.676
			13.267	5.30984		25.123	0.515		37.008	2.137		48.631	-5		60.282	-1.107		72.657	-0.134		85.277	-4.351
			13.268	4.69795		25.124	0.515		37.009	1.813		48.632	-4.676		60.283	0.515		72.658	1.164		85.278	-4.027
			13.269	3.92643		25.125	0.84		37.01	1.813		48.633	-5		60.284	0.515		72.659	1.488		85.279	-3.378
			13.27	3.44756		25.126	0.84		37.011	2.137		48.634	-4.351		60.285	0.191		72.66	0.84		85.28	-4.676
			13.271	2.83566		25.127	0.515		37.012	1.488		48.635	-4.351		60.286	1.164		72.661	0.84		85.281	-3.054
			13.272	2.59623		25.128	0.191		37.013	2.462		48.636	-4.027		60.287	1.488		72.662	1.488		85.282	-4.676
			13.273	2.59623		25.129	0.84		37.014	2.786		48.637	-3.703		60.288	0.515		72.663	0.84		85.283	-3.054
			13.274	2.80906		25.13	0.84		37.015	1.813		48.638	-4.027		60.289	1.164		72.664	0.84		85.284	-4.027
			13.275	3.36774		25.131	-0.134		37.016	-0.134		48.639	-3.378		60.29	0.515		72.665	0.84		85.285	-3.703
			13.276	3.63378		25.132	0.84		37.017	2.462		48.64	-4.027		60.291	1.813		72.666	0.84		85.286	-3.378
			13.277	3.63378		25.133	0.515		37.018	0.515		48.641	-4.027		60.292	0.515		72.667	1.488		85.287	-3.703
			13.278	4.27228		25.134	1.488		37.019	1.813		48.642	-4.351		60.293	1.164		72.668	-0.783		85.288	-3.054
			13.279	4.45851		25.135	1.164		37.02	1.488		48.643	-3.703		60.294	1.164		72.669	0.84		85.289	-2.729
			13.28	3.89982		25.136	1.164		37.021	2.137		48.644	-3.703		60.295	0.515		72.67	-0.134		85.29	-3.378
			13.281	3.34114		25.137	0.84		37.022	1.488		48.645	-3.378		60.296	0.84		72.671	-1.756		85.291	-4.027
			13.282	3.60718		25.138	-0.134		37.023	1.813		48.646	-4.351		60.297	0.515		72.672	0.84		85.292	-1.107
			13.283	3.26133		25.139	2.786		37.024	1.488		48.647	-3.703		60.298	1.488		72.673	-0.134		85.293	-3.054
			13.284	3.23472		25.14	0.515		37.025	1.488		48.648	-3.378		60.299	1.164		72.674	0.84		85.294	-3.378
			13.285	4.29889		25.141	1.813		37.026	2.137		48.649	-2.08		60.3	1.488		72.675	1.164		85.295	-3.054
			13.286	5.94834		25.142	-0.458		37.027	0.515		48.65	-3.378		60.301	1.164		72.676	0.191		85.296	-3.054
			13.287	6.58683		25.143	0.191		37.028	1.813		48.651	-3.054		60.302	0.191		72.677	-0.783		85.297	-3.378
			13.288	9.6729		25.144	-0.134		37.029	0.84		48.652	-4.351		60.303	1.164		72.678	-1.432		85.298	-3.378
			13.289	12.4929		25.145	1.164		37.03	1.488		48.653	-2.405		60.304	1.164		72.679	-6.623		85.299	-3.378
[truncated: 8,413 more rows]

[truncated: 12 more sheets: Fig. 4c, Fig. 4d, Fig. 4e, Fig. 4f, Fg. 4g, Fig. 4h, Fig. 5d, Fig. 5f, Fig. 5h, Fig. 5i, Fig. 5k, Fig. 5l]
